# Supplementary material for: Interactive effects of climate, land use and soil type on Culex pipiens/torrentium abundance
Source: One Health. 2023 Jun 21;17:100589. doi: 10.1016/j.onehlt.2023.100589 (PMC10320611; doi:10.1016/j.onehlt.2023.100589)
Supplement: Supplementary file 2 — Mosquito trapping datafile [file mmc2.zip]

Archive with 1 entries (1 files):
- Krol_et_al_Mosquito_trapping_datafile.csv
