# Supplementary material for: Interactive effects of climate, land use and soil type on Culex pipiens/torrentium abundance
Source: One Health. 2023 Jun 21;17:100589. doi: 10.1016/j.onehlt.2023.100589 (PMC10320611; doi:10.1016/j.onehlt.2023.100589)
Supplement: Supplementary file 2 — Mosquito trapping datafile [file mmc2.zip › Krol_et_al_Mosquito_trapping_datafile.csv]

#	SampleCode	Site	Abriviation	Latitude	Longitude	Year	Week	Genus	Species	Sex	Stage	Count	Remarks
1	ADV20W27	Almere	ADV	52.42395	5.2339	2020	27	n/a	n/a	n/a	n/a	n/a
2	ADV20W28	Almere	ADV	52.42395	5.2339	2020	28	Culex	Culex pipiens/torrentium	F	Imago	22
3	ADV20W29	Almere	ADV	52.42395	5.2339	2020	29	Coquillettidia	Coquillettidia richiardii	F	Imago	5
4	ADV20W29	Almere	ADV	52.42395	5.2339	2020	29	Culex	Culex pipiens/torrentium	F	Imago	14
5	ADV20W30	Almere	ADV	52.42395	5.2339	2020	30	Culex	Culex pipiens/torrentium	F	Imago	36
6	ADV20W30	Almere	ADV	52.42395	5.2339	2020	30	Coquillettidia	Coquillettidia richiardii	F	Imago	13
7	ADV20W31	Almere	ADV	52.42395	5.2339	2020	31	Culex	Culex pipiens/torrentium	F	Imago	1
8	ADV20W31	Almere	ADV	52.42395	5.2339	2020	31	Culex	Culex pipiens/torrentium	M	Imago	1
9	ADV20W31	Almere	ADV	52.42395	5.2339	2020	31	Aedes	Aedes annulipes/cantans	F	Imago	1
10	ADV20W32	Almere	ADV	52.42395	5.2339	2020	32	Culex	Culex pipiens/torrentium	F	Imago	2
11	ADV20W32	Almere	ADV	52.42395	5.2339	2020	32	Coquillettidia	Coquillettidia richiardii	F	Imago	1
12	ADV20W33	Almere	ADV	52.42395	5.2339	2020	33	Culex	Culex pipiens/torrentium	F	Imago	3
13	ADV20W33	Almere	ADV	52.42395	5.2339	2020	33	Culiseta	Culiseta annulata	M	Imago	1
14	ADV20W33	Almere	ADV	52.42395	5.2339	2020	33	Anopheles	Anopheles claviger	F	Imago	1
15	ADV20W33	Almere	ADV	52.42395	5.2339	2020	33	Aedes	Aedes annulipes/cantans	F	Imago	1
16	ADV20W34	Almere	ADV	52.42395	5.2339	2020	34	Culex	Culex pipiens/torrentium	F	Imago	48
17	ADV20W34	Almere	ADV	52.42395	5.2339	2020	34	Coquillettidia	Coquillettidia richiardii	F	Imago	1
18	ADV20W34	Almere	ADV	52.42395	5.2339	2020	34	Culiseta	Culiseta morsitans	F	Imago	1
19	ADV20W35	Almere	ADV	52.42395	5.2339	2020	35	Culex	Culex pipiens/torrentium	F	Imago	9
20	ADV20W36	Almere	ADV	52.42395	5.2339	2020	36	Culex	Culex pipiens/torrentium	F	Imago	20
21	ADV20W36	Almere	ADV	52.42395	5.2339	2020	36	Culiseta	Culiseta morsitans	F	Imago	3
22	ADV20W37	Almere	ADV	52.42395	5.2339	2020	37	Culex	Culex pipiens/torrentium	F	Imago	5
23	ADV20W37	Almere	ADV	52.42395	5.2339	2020	37	Culiseta	Culiseta morsitans	F	Imago	1
24	ADV20W38	Almere	ADV	52.42395	5.2339	2020	38	n/a	n/a	n/a	n/a	0
25	ADV20W39	Almere	ADV	52.42395	5.2339	2020	39	n/a	n/a	n/a	n/a	0
26	ADV20W40	Almere	ADV	52.42395	5.2339	2020	40	n/a	n/a	n/a	n/a	0
27	ADV20W41	Almere	ADV	52.42395	5.2339	2020	41	n/a	n/a	n/a	n/a	0
28	LYS20W27	Lelystad	LYS	52.52097	5.4532	2020	27	n/a	n/a	n/a	n/a	n/a
29	LYS20W28	Lelystad	LYS	52.52097	5.4532	2020	28	Culex	Culex pipiens/torrentium	F	Imago	24
30	LYS20W28	Lelystad	LYS	52.52097	5.4532	2020	28	Culex	Culex pipiens/torrentium	M	Imago	1
31	LYS20W28	Lelystad	LYS	52.52097	5.4532	2020	28	Coquillettidia	Coquillettidia richiardii	F	Imago	1
32	LYS20W29	Lelystad	LYS	52.52097	5.4532	2020	29	Culex	Culex pipiens/torrentium	F	Imago	5
33	LYS20W30	Lelystad	LYS	52.52097	5.4532	2020	30	Culex	Culex pipiens/torrentium	F	Imago	3
34	LYS20W30	Lelystad	LYS	52.52097	5.4532	2020	30	Culex	Culex pipiens/torrentium	M	Imago	1
35	LYS20W31	Lelystad	LYS	52.52097	5.4532	2020	31	Culex	Culex pipiens/torrentium	F	Imago	66
36	LYS20W31	Lelystad	LYS	52.52097	5.4532	2020	31	Coquillettidia	Coquillettidia richiardii	F	Imago	1
37	LYS20W31	Lelystad	LYS	52.52097	5.4532	2020	31	Culiseta	Culiseta annulata	F	Imago	1
38	LYS20W32	Lelystad	LYS	52.52097	5.4532	2020	32	Culex	Culex pipiens/torrentium	F	Imago	1
39	LYS20W32	Lelystad	LYS	52.52097	5.4532	2020	32	Culex	Culex pipiens/torrentium	M	Imago	1
40	LYS20W33	Lelystad	LYS	52.52097	5.4532	2020	33	Culex	Culex pipiens/torrentium	F	Imago	9
41	LYS20W33	Lelystad	LYS	52.52097	5.4532	2020	33	Culex	Culex pipiens/torrentium	M	Imago	1
42	LYS20W33	Lelystad	LYS	52.52097	5.4532	2020	33	Coquillettidia	Coquillettidia richiardii	F	Imago	1
43	LYS20W34	Lelystad	LYS	52.52097	5.4532	2020	34	Culex	Culex pipiens/torrentium	F	Imago	11
44	LYS20W34	Lelystad	LYS	52.52097	5.4532	2020	34	Coquillettidia	Coquillettidia richiardii	F	Imago	2
45	LYS20W35	Lelystad	LYS	52.52097	5.4532	2020	35	Culex	Culex pipiens/torrentium	F	Imago	3
46	LYS20W35	Lelystad	LYS	52.52097	5.4532	2020	35	Culex	Culex pipiens/torrentium	M	Imago	1
47	LYS20W36	Lelystad	LYS	52.52097	5.4532	2020	36	Culex	Culex pipiens/torrentium	F	Imago	1
48	LYS20W37	Lelystad	LYS	52.52097	5.4532	2020	37	Culex	Culex pipiens/torrentium	F	Imago	2
49	LYS20W38	Lelystad	LYS	52.52097	5.4532	2020	38	Culex	Culex pipiens/torrentium	F	Imago	2
50	LYS20W39	Lelystad	LYS	52.52097	5.4532	2020	39	n/a	n/a	n/a	n/a	0
51	LYS20W40	Lelystad	LYS	52.52097	5.4532	2020	40	n/a	n/a	n/a	n/a	0
52	LYS20W41	Lelystad	LYS	52.52097	5.4532	2020	41	n/a	n/a	n/a	n/a	0
53	UVW20W27	Vleuterweide	UVW	52.09558	5.01242	2020	27	n/a	n/a	n/a	n/a	n/a
54	UVW20W28	Vleuterweide	UVW	52.09558	5.01242	2020	28	Culex	Culex pipiens/torrentium	F	Imago	8
55	UVW20W28	Vleuterweide	UVW	52.09558	5.01242	2020	28	Culex	Culex pipiens/torrentium	M	Imago	22
56	UVW20W29	Vleuterweide	UVW	52.09558	5.01242	2020	29	Culex	Culex pipiens/torrentium	F	Imago	6
57	UVW20W30	Vleuterweide	UVW	52.09558	5.01242	2020	30	Culex	Culex pipiens/torrentium	F	Imago	4
58	UVW20W31	Vleuterweide	UVW	52.09558	5.01242	2020	31	n/a	n/a	n/a	n/a	0
59	UVW20W32	Vleuterweide	UVW	52.09558	5.01242	2020	32	Culex	Culex pipiens/torrentium	F	Imago	5
60	UVW20W33	Vleuterweide	UVW	52.09558	5.01242	2020	33	Culex	Culex pipiens/torrentium	M	Imago	3
61	UVW20W34	Vleuterweide	UVW	52.09558	5.01242	2020	34	Culex	Culex pipiens/torrentium	M	Imago	7
62	UVW20W35	Vleuterweide	UVW	52.09558	5.01242	2020	35	Culex	Culex pipiens/torrentium	F	Imago	11
63	UVW20W35	Vleuterweide	UVW	52.09558	5.01242	2020	35	Culex	Culex pipiens/torrentium	M	Imago	1
64	UVW20W36	Vleuterweide	UVW	52.09558	5.01242	2020	36	Culex	Culex pipiens/torrentium	F	Imago	8
65	UVW20W37	Vleuterweide	UVW	52.09558	5.01242	2020	37	n/a	n/a	n/a	n/a	0
66	UVW20W38	Vleuterweide	UVW	52.09558	5.01242	2020	38	n/a	n/a	n/a	n/a	0
67	UVW20W39	Vleuterweide	UVW	52.09558	5.01242	2020	39	n/a	n/a	n/a	n/a	0
68	UVW20W40	Vleuterweide	UVW	52.09558	5.01242	2020	40	n/a	n/a	n/a	n/a	0
69	UVW20W41	Vleuterweide	UVW	52.09558	5.01242	2020	41	n/a	n/a	n/a	n/a	0
70	UEK20W27	Haarzuilens	UEK	52.13453	5.00632	2020	27	n/a	n/a	n/a	n/a	0
71	UEK20W28	Haarzuilens	UEK	52.13453	5.00632	2020	28	Culex	Culex pipiens/torrentium	F	Imago	27
72	UEK20W29	Haarzuilens	UEK	52.13453	5.00632	2020	29	Culex	Culex pipiens/torrentium	F	Imago	50
73	UEK20W29	Haarzuilens	UEK	52.13453	5.00632	2020	29	Coquillettidia	Coquillettidia richiardii	F	Imago	9
74	UEK20W29	Haarzuilens	UEK	52.13453	5.00632	2020	29	Anopheles	Anopheles maculipennis s.l.	F	Imago	1
75	UEK20W30	Haarzuilens	UEK	52.13453	5.00632	2020	30	Culex	Culex pipiens/torrentium	F	Imago	64
76	UEK20W30	Haarzuilens	UEK	52.13453	5.00632	2020	30	Coquillettidia	Coquillettidia richiardii	F	Imago	7
77	UEK20W30	Haarzuilens	UEK	52.13453	5.00632	2020	30	Anopheles	Anopheles plumbeus	F	Imago	2
78	UEK20W31	Haarzuilens	UEK	52.13453	5.00632	2020	31	Culex	Culex pipiens/torrentium	F	Imago	5
79	UEK20W32	Haarzuilens	UEK	52.13453	5.00632	2020	32	Culex	Culex pipiens/torrentium	F	Imago	27
80	UEK20W32	Haarzuilens	UEK	52.13453	5.00632	2020	32	Coquillettidia	Coquillettidia richiardii	F	Imago	2
81	UEK20W32	Haarzuilens	UEK	52.13453	5.00632	2020	32	Anopheles	Anopheles maculipennis s.l.	F	Imago	1
82	UEK20W33	Haarzuilens	UEK	52.13453	5.00632	2020	33	Coquillettidia	Coquillettidia richiardii	F	Imago	1
83	UEK20W33	Haarzuilens	UEK	52.13453	5.00632	2020	33	Anopheles	Anopheles maculipennis s.l.	F	Imago	3
84	UEK20W34	Haarzuilens	UEK	52.13453	5.00632	2020	34	Culex	Culex pipiens/torrentium	F	Imago	1
85	UEK20W35	Haarzuilens	UEK	52.13453	5.00632	2020	35	Culex	Culex pipiens/torrentium	F	Imago	27
86	UEK20W35	Haarzuilens	UEK	52.13453	5.00632	2020	35	Culiseta	Culiseta annulata	M	Imago	1
87	UEK20W36	Haarzuilens	UEK	52.13453	5.00632	2020	36	Culex	Culex pipiens/torrentium	F	Imago	13
88	UEK20W37	Haarzuilens	UEK	52.13453	5.00632	2020	37	n/a	n/a	n/a	n/a	0
89	UEK20W38	Haarzuilens	UEK	52.13453	5.00632	2020	38	n/a	n/a	n/a	n/a	0
90	UEK20W39	Haarzuilens	UEK	52.13453	5.00632	2020	39	Coquillettidia	Coquillettidia richiardii	F	Imago	9
91	UEK20W40	Haarzuilens	UEK	52.13453	5.00632	2020	40	n/a	n/a	n/a	n/a	0
92	UEK20W41	Haarzuilens	UEK	52.13453	5.00632	2020	41	n/a	n/a	n/a	n/a	0
93	RMP20W27	Rotterdam	RMP	51.91113	4.47241	2020	27	Culex	Culex pipiens/torrentium	F	Imago	3
94	RMP20W28	Rotterdam	RMP	51.91113	4.47241	2020	28	Culex	Culex pipiens/torrentium	F	Imago	15
95	RMP20W29	Rotterdam	RMP	51.91113	4.47241	2020	29	Culex	Culex pipiens/torrentium	F	Imago	22
96	RMP20W30	Rotterdam	RMP	51.91113	4.47241	2020	30	Culex	Culex pipiens/torrentium	F	Imago	1
97	RMP20W31	Rotterdam	RMP	51.91113	4.47241	2020	31	n/a	n/a	n/a	n/a	0
98	RMP20W32	Rotterdam	RMP	51.91113	4.47241	2020	32	n/a	n/a	n/a	n/a	0
99	RMP20W33	Rotterdam	RMP	51.91113	4.47241	2020	33	Culex	Culex pipiens/torrentium	F	Imago	25
100	RMP20W33	Rotterdam	RMP	51.91113	4.47241	2020	33	Culex	Culex pipiens/torrentium	M	Imago	1
101	RMP20W34	Rotterdam	RMP	51.91113	4.47241	2020	34	n/a	n/a	n/a	n/a	n/a
102	RMP20W35	Rotterdam	RMP	51.91113	4.47241	2020	35	n/a	n/a	n/a	n/a	n/a
103	RMP20W36	Rotterdam	RMP	51.91113	4.47241	2020	36	n/a	n/a	n/a	n/a	n/a
104	RMP20W37	Rotterdam	RMP	51.91113	4.47241	2020	37	n/a	n/a	n/a	n/a	n/a
105	RMP20W38	Rotterdam	RMP	51.91113	4.47241	2020	38	n/a	n/a	n/a	n/a	n/a
106	RMP20W39	Rotterdam	RMP	51.91113	4.47241	2020	39	n/a	n/a	n/a	n/a	n/a
107	RMP20W40	Rotterdam	RMP	51.91113	4.47241	2020	40	n/a	n/a	n/a	n/a	n/a
108	RMP20W41	Rotterdam	RMP	51.91113	4.47241	2020	41	n/a	n/a	n/a	n/a	n/a
109	WAC20W27	Wageningen	WAC	51.98375	5.65479	2020	27	Culex	Culex pipiens/torrentium	F	Imago	5
110	WAC20W28	Wageningen	WAC	51.98375	5.65479	2020	28	Culex	Culex pipiens/torrentium	F	Imago	57
111	WAC20W29	Wageningen	WAC	51.98375	5.65479	2020	29	Culex	Culex pipiens/torrentium	F	Imago	6
112	WAC20W30	Wageningen	WAC	51.98375	5.65479	2020	30	Culex	Culex pipiens/torrentium	F	Imago	13
113	WAC20W30	Wageningen	WAC	51.98375	5.65479	2020	30	Coquillettidia	Coquillettidia richiardii	F	Imago	1
114	WAC20W30	Wageningen	WAC	51.98375	5.65479	2020	30	Anopheles	Anopheles plumbeus	F	Imago	2
115	WAC20W31	Wageningen	WAC	51.98375	5.65479	2020	31	Culex	Culex pipiens/torrentium	F	Imago	3
116	WAC20W31	Wageningen	WAC	51.98375	5.65479	2020	31	Culex	Culex pipiens/torrentium	M	Imago	1
117	WAC20W32	Wageningen	WAC	51.98375	5.65479	2020	32	n/a	n/a	n/a	n/a	0
118	WAC20W33	Wageningen	WAC	51.98375	5.65479	2020	33	Culex	Culex pipiens/torrentium	F	Imago	14
119	WAC20W33	Wageningen	WAC	51.98375	5.65479	2020	33	Culex	Culex pipiens/torrentium	M	Imago	1
120	WAC20W34	Wageningen	WAC	51.98375	5.65479	2020	34	Culex	Culex pipiens/torrentium	F	Imago	20
121	WAC20W35	Wageningen	WAC	51.98375	5.65479	2020	35	Culex	Culex pipiens/torrentium	F	Imago	13
122	WAC20W35	Wageningen	WAC	51.98375	5.65479	2020	35	Culiseta	Culiseta morsitans	F	Imago	4
123	WAC20W36	Wageningen	WAC	51.98375	5.65479	2020	36	n/a	n/a	n/a	n/a	0
124	WAC20W37	Wageningen	WAC	51.98375	5.65479	2020	37	Culex	Culex pipiens/torrentium	F	Imago	2
125	WAC20W38	Wageningen	WAC	51.98375	5.65479	2020	38	n/a	n/a	n/a	n/a	0
126	WAC20W39	Wageningen	WAC	51.98375	5.65479	2020	39	n/a	n/a	n/a	n/a	0
127	WAC20W40	Wageningen	WAC	51.98375	5.65479	2020	40	n/a	n/a	n/a	n/a	0
128	WAC20W41	Wageningen	WAC	51.98375	5.65479	2020	41	n/a	n/a	n/a	n/a	0
129	NBD20W27	Nijmegen	NBD	51.82556	5.90869	2020	27	Culex	Culex pipiens/torrentium	F	Imago	11
130	NBD20W28	Nijmegen	NBD	51.82556	5.90869	2020	28	Culex	Culex pipiens/torrentium	F	Imago	13
131	NBD20W29	Nijmegen	NBD	51.82556	5.90869	2020	29	Culex	Culex pipiens/torrentium	F	Imago	1
132	NBD20W29	Nijmegen	NBD	51.82556	5.90869	2020	29	Culex	Culex pipiens/torrentium	M	Imago	3
133	NBD20W30	Nijmegen	NBD	51.82556	5.90869	2020	30	Culex	Culex pipiens/torrentium	F	Imago	3
134	NBD20W30	Nijmegen	NBD	51.82556	5.90869	2020	30	Culex	Culex pipiens/torrentium	M	Imago	24
135	NBD20W30	Nijmegen	NBD	51.82556	5.90869	2020	30	Aedes	Aedes geniculatus	F	Imago	1
136	NBD20W31	Nijmegen	NBD	51.82556	5.90869	2020	31	Culex	Culex pipiens/torrentium	F	Imago	4
137	NBD20W31	Nijmegen	NBD	51.82556	5.90869	2020	31	Culex	Culex pipiens/torrentium	M	Imago	7
138	NBD20W32	Nijmegen	NBD	51.82556	5.90869	2020	32	Culex	Culex pipiens/torrentium	F	Imago	1
139	NBD20W32	Nijmegen	NBD	51.82556	5.90869	2020	32	Culex	Culex pipiens/torrentium	M	Imago	10
140	NBD20W33	Nijmegen	NBD	51.82556	5.90869	2020	33	Culex	Culex pipiens/torrentium	M	Imago	8
141	NBD20W34	Nijmegen	NBD	51.82556	5.90869	2020	34	Culex	Culex pipiens/torrentium	F	Imago	15
142	NBD20W34	Nijmegen	NBD	51.82556	5.90869	2020	34	Culex	Culex pipiens/torrentium	M	Imago	2
143	NBD20W35	Nijmegen	NBD	51.82556	5.90869	2020	35	Culex	Culex pipiens/torrentium	F	Imago	1
144	NBD20W35	Nijmegen	NBD	51.82556	5.90869	2020	35	Culex	Culex pipiens/torrentium	M	Imago	2
145	NBD20W36	Nijmegen	NBD	51.82556	5.90869	2020	36	Culex	Culex pipiens/torrentium	F	Imago	7
146	NBD20W37	Nijmegen	NBD	51.82556	5.90869	2020	37	Culex	Culex pipiens/torrentium	F	Imago	3
147	NBD20W37	Nijmegen	NBD	51.82556	5.90869	2020	37	Culex	Culex pipiens/torrentium	M	Imago	3
148	NBD20W38	Nijmegen	NBD	51.82556	5.90869	2020	38	n/a	n/a	n/a	n/a	0
149	NBD20W39	Nijmegen	NBD	51.82556	5.90869	2020	39	Culex	Culex pipiens/torrentium	M	Imago	3
150	NBD20W39	Nijmegen	NBD	51.82556	5.90869	2020	39	Culiseta	Culiseta annulata	M	Imago	1
151	NBD20W40	Nijmegen	NBD	51.82556	5.90869	2020	40	Culex	Culex pipiens/torrentium	F	Imago	1
152	NBD20W40	Nijmegen	NBD	51.82556	5.90869	2020	40	Culex	Culex pipiens/torrentium	M	Imago	2
153	NBD20W41	Nijmegen	NBD	51.82556	5.90869	2020	41	Culex	Culex pipiens/torrentium	M	Imago	1
154	RSL20W27	Reusel	RSL	51.3547	5.16488	2020	27	Culex	Culex pipiens/torrentium	F	Imago	44
155	RSL20W28	Reusel	RSL	51.3547	5.16488	2020	28	Culex	Culex pipiens/torrentium	F	Imago	74
156	RSL20W28	Reusel	RSL	51.3547	5.16488	2020	28	Culex	Culex pipiens/torrentium	M	Imago	5
157	RSL20W29	Reusel	RSL	51.3547	5.16488	2020	29	Culex	Culex pipiens/torrentium	F	Imago	13
158	RSL20W29	Reusel	RSL	51.3547	5.16488	2020	29	Culex	Culex pipiens/torrentium	M	Imago	7
159	RSL20W30	Reusel	RSL	51.3547	5.16488	2020	30	Culex	Culex pipiens/torrentium	F	Imago	255
160	RSL20W30	Reusel	RSL	51.3547	5.16488	2020	30	Culex	Culex pipiens/torrentium	M	Imago	8
161	RSL20W30	Reusel	RSL	51.3547	5.16488	2020	30	Anopheles	Anopheles plumbeus	F	Imago	1
162	RSL20W30	Reusel	RSL	51.3547	5.16488	2020	30	Culiseta	Culiseta morsitans	F	Imago	1
163	RSL20W31	Reusel	RSL	51.3547	5.16488	2020	31	Culex	Culex pipiens/torrentium	F	Imago	16
164	RSL20W31	Reusel	RSL	51.3547	5.16488	2020	31	Culex	Culex pipiens/torrentium	M	Imago	26
165	RSL20W32	Reusel	RSL	51.3547	5.16488	2020	32	Culex	Culex pipiens/torrentium	F	Imago	10
166	RSL20W32	Reusel	RSL	51.3547	5.16488	2020	32	Culex	Culex pipiens/torrentium	M	Imago	2
167	RSL20W33	Reusel	RSL	51.3547	5.16488	2020	33	Culex	Culex pipiens/torrentium	F	Imago	165
168	RSL20W33	Reusel	RSL	51.3547	5.16488	2020	33	Culex	Culex pipiens/torrentium	M	Imago	20
169	RSL20W34	Reusel	RSL	51.3547	5.16488	2020	34	Culex	Culex pipiens/torrentium	M	Imago	3
170	RSL20W35	Reusel	RSL	51.3547	5.16488	2020	35	Culex	Culex pipiens/torrentium	F	Imago	55
171	RSL20W35	Reusel	RSL	51.3547	5.16488	2020	35	Culex	Culex pipiens/torrentium	M	Imago	3
172	RSL20W36	Reusel	RSL	51.3547	5.16488	2020	36	Culex	Culex pipiens/torrentium	F	Imago	20
173	RSL20W37	Reusel	RSL	51.3547	5.16488	2020	37	Culex	Culex pipiens/torrentium	F	Imago	12
174	RSL20W38	Reusel	RSL	51.3547	5.16488	2020	38	Culex	Culex pipiens/torrentium	F	Imago	27
175	RSL20W39	Reusel	RSL	51.3547	5.16488	2020	39	Culex	Culex pipiens/torrentium	F	Imago	4
176	RSL20W39	Reusel	RSL	51.3547	5.16488	2020	39	Culex	Culex pipiens/torrentium	M	Imago	2
177	RSL20W40	Reusel	RSL	51.3547	5.16488	2020	40	Culex	Culex pipiens/torrentium	F	Imago	4
178	RSL20W40	Reusel	RSL	51.3547	5.16488	2020	40	Culex	Culex pipiens/torrentium	M	Imago	3
179	RSL20W41	Reusel	RSL	51.3547	5.16488	2020	41	n/a	n/a	n/a	n/a	0
180	ASN20W27	Asten	ASN	51.33986	5.79288	2020	27	n/a	n/a	n/a	n/a	n/a
181	ASN20W28	Asten	ASN	51.33986	5.79288	2020	28	Culex	Culex pipiens/torrentium	F	Imago	331
182	ASN20W28	Asten	ASN	51.33986	5.79288	2020	28	Culex	Culex pipiens/torrentium	M	Imago	1
183	ASN20W28	Asten	ASN	51.33986	5.79288	2020	28	Aedes	Aedes cinereus	F	Imago	6
184	ASN20W28	Asten	ASN	51.33986	5.79288	2020	28	Aedes	Aedes cinereus	M	Imago	4
185	ASN20W28	Asten	ASN	51.33986	5.79288	2020	28	Culiseta	Culiseta ochroptera	F	Imago	3
186	ASN20W29	Asten	ASN	51.33986	5.79288	2020	29	Culex	Culex pipiens/torrentium	F	Imago	25
187	ASN20W29	Asten	ASN	51.33986	5.79288	2020	29	Culex	Culex pipiens/torrentium	M	Imago	2
188	ASN20W29	Asten	ASN	51.33986	5.79288	2020	29	Aedes	Aedes cinereus	F	Imago	4
189	ASN20W29	Asten	ASN	51.33986	5.79288	2020	29	Culiseta	Culiseta ochroptera	F	Imago	2
190	ASN20W29	Asten	ASN	51.33986	5.79288	2020	29	Culex	Culex modestus	F	Imago	1
191	ASN20W30	Asten	ASN	51.33986	5.79288	2020	30	Culex	Culex pipiens/torrentium	F	Imago	5
192	ASN20W30	Asten	ASN	51.33986	5.79288	2020	30	Aedes	Aedes cinereus	F	Imago	1
193	ASN20W30	Asten	ASN	51.33986	5.79288	2020	30	Culiseta	Culiseta morsitans	F	Imago	3
194	ASN20W31	Asten	ASN	51.33986	5.79288	2020	31	Culex	Culex pipiens/torrentium	F	Imago	11
195	ASN20W31	Asten	ASN	51.33986	5.79288	2020	31	Culex	Culex pipiens/torrentium	M	Imago	2
196	ASN20W31	Asten	ASN	51.33986	5.79288	2020	31	Aedes	Aedes cinereus	F	Imago	7
197	ASN20W31	Asten	ASN	51.33986	5.79288	2020	31	Culiseta	Culiseta ochroptera	F	Imago	14
198	ASN20W32	Asten	ASN	51.33986	5.79288	2020	32	Culex	Culex pipiens/torrentium	F	Imago	85
199	ASN20W32	Asten	ASN	51.33986	5.79288	2020	32	Aedes	Aedes cinereus	F	Imago	10
200	ASN20W32	Asten	ASN	51.33986	5.79288	2020	32	Culex	Culex modestus	F	Imago	3
201	ASN20W32	Asten	ASN	51.33986	5.79288	2020	32	Culex	Culex modestus	M	Imago	1
202	ASN20W32	Asten	ASN	51.33986	5.79288	2020	32	Culiseta	Culiseta ochroptera	F	Imago	25
203	ASN20W32	Asten	ASN	51.33986	5.79288	2020	32	Culiseta	Culiseta morsitans	F	Imago	1
204	ASN20W32	Asten	ASN	51.33986	5.79288	2020	32	Anopheles	Anopheles plumbeus	F	Imago	1
205	ASN20W33	Asten	ASN	51.33986	5.79288	2020	33	Culex	Culex pipiens/torrentium	F	Imago	16
206	ASN20W33	Asten	ASN	51.33986	5.79288	2020	33	Culex	Culex pipiens/torrentium	M	Imago	1
207	ASN20W33	Asten	ASN	51.33986	5.79288	2020	33	Culex	Culex modestus	F	Imago	1
208	ASN20W33	Asten	ASN	51.33986	5.79288	2020	33	Culiseta	Culiseta ochroptera	F	Imago	8
209	ASN20W33	Asten	ASN	51.33986	5.79288	2020	33	Culex	Culex territans	M	Imago	1
210	ASN20W33	Asten	ASN	51.33986	5.79288	2020	33	Anopheles	Anopheles plumbeus	F	Imago	1
211	ASN20W33	Asten	ASN	51.33986	5.79288	2020	33	Aedes	Aedes cinereus	F	Imago	28
212	ASN20W33	Asten	ASN	51.33986	5.79288	2020	33	Aedes	Aedes cinereus	M	Imago	2
213	ASN20W34	Asten	ASN	51.33986	5.79288	2020	34	Culex	Culex pipiens/torrentium	F	Imago	37
214	ASN20W34	Asten	ASN	51.33986	5.79288	2020	34	Culex	Culex pipiens/torrentium	M	Imago	4
215	ASN20W34	Asten	ASN	51.33986	5.79288	2020	34	Culex	Culex modestus	F	Imago	1
216	ASN20W34	Asten	ASN	51.33986	5.79288	2020	34	Culiseta	Culiseta ochroptera	M	Imago	8
217	ASN20W34	Asten	ASN	51.33986	5.79288	2020	34	Aedes	Aedes cinereus	F	Imago	43
218	ASN20W35	Asten	ASN	51.33986	5.79288	2020	35	Culex	Culex pipiens/torrentium	F	Imago	112
219	ASN20W35	Asten	ASN	51.33986	5.79288	2020	35	Culex	Culex pipiens/torrentium	M	Imago	2
220	ASN20W35	Asten	ASN	51.33986	5.79288	2020	35	Aedes	Aedes cinereus	F	Imago	34
221	ASN20W35	Asten	ASN	51.33986	5.79288	2020	35	Culiseta	Culiseta ochroptera	F	Imago	18
222	ASN20W35	Asten	ASN	51.33986	5.79288	2020	35	Culex	Culex modestus	F	Imago	5
223	ASN20W35	Asten	ASN	51.33986	5.79288	2020	35	Culiseta	Culiseta morsitans	F	Imago	16
224	ASN20W36	Asten	ASN	51.33986	5.79288	2020	36	Culex	Culex pipiens/torrentium	F	Imago	33
225	ASN20W36	Asten	ASN	51.33986	5.79288	2020	36	Culex	Culex pipiens/torrentium	M	Imago	1
226	ASN20W36	Asten	ASN	51.33986	5.79288	2020	36	Culiseta	Culiseta ochroptera	F	Imago	1
227	ASN20W36	Asten	ASN	51.33986	5.79288	2020	36	Culiseta	Culiseta morsitans	F	Imago	3
228	ASN20W37	Asten	ASN	51.33986	5.79288	2020	37	Culex	Culex pipiens/torrentium	F	Imago	1
229	ASN20W37	Asten	ASN	51.33986	5.79288	2020	37	Aedes	Aedes cinereus	F	Imago	1
230	ASN20W38	Asten	ASN	51.33986	5.79288	2020	38	Culex	Culex pipiens/torrentium	F	Imago	152
231	ASN20W38	Asten	ASN	51.33986	5.79288	2020	38	Culex	Culex pipiens/torrentium	M	Imago	1
232	ASN20W38	Asten	ASN	51.33986	5.79288	2020	38	Culiseta	Culiseta ochroptera	F	Imago	62
233	ASN20W38	Asten	ASN	51.33986	5.79288	2020	38	Aedes	Aedes cinereus	F	Imago	35
234	ASN20W38	Asten	ASN	51.33986	5.79288	2020	38	Culiseta	Culiseta morsitans	F	Imago	3
235	ASN20W38	Asten	ASN	51.33986	5.79288	2020	38	Culex	Culex modestus	F	Imago	1
236	ASN20W39	Asten	ASN	51.33986	5.79288	2020	39	Culex	Culex pipiens/torrentium	F	Imago	2
237	ASN20W39	Asten	ASN	51.33986	5.79288	2020	39	Culiseta	Culiseta ochroptera	F	Imago	3
238	ASN20W40	Asten	ASN	51.33986	5.79288	2020	40	n/a	n/a	n/a	n/a	0
239	ASN20W41	Asten	ASN	51.33986	5.79288	2020	41	Culex	Culex pipiens/torrentium	F	Imago	2
240	ASN20W41	Asten	ASN	51.33986	5.79288	2020	41	Culiseta	Culiseta ochroptera	F	Imago	1
241	MST20W27	Maastricht	MST	50.83308	5.73476	2020	27	Culex	Culex pipiens/torrentium	F	Imago	28
242	MST20W27	Maastricht	MST	50.83308	5.73476	2020	27	Culex	Culex pipiens/torrentium	M	Imago	1
243	MST20W27	Maastricht	MST	50.83308	5.73476	2020	27	Aedes	Aedes cinereus	F	Imago	1
244	MST20W28	Maastricht	MST	50.83308	5.73476	2020	28	Culex	Culex pipiens/torrentium	F	Imago	110
245	MST20W28	Maastricht	MST	50.83308	5.73476	2020	28	Culex	Culex pipiens/torrentium	M	Imago	6
246	MST20W29	Maastricht	MST	50.83308	5.73476	2020	29	Culex	Culex pipiens/torrentium	F	Imago	12
247	MST20W30	Maastricht	MST	50.83308	5.73476	2020	30	Culex	Culex pipiens/torrentium	F	Imago	1
248	MST20W31	Maastricht	MST	50.83308	5.73476	2020	31	Culex	Culex pipiens/torrentium	F	Imago	3
249	MST20W32	Maastricht	MST	50.83308	5.73476	2020	32	Culex	Culex pipiens/torrentium	F	Imago	10
250	MST20W32	Maastricht	MST	50.83308	5.73476	2020	32	Culex	Culex pipiens/torrentium	M	Imago	28
251	MST20W33	Maastricht	MST	50.83308	5.73476	2020	33	Culex	Culex pipiens/torrentium	F	Imago	4
252	MST20W34	Maastricht	MST	50.83308	5.73476	2020	34	Culex	Culex pipiens/torrentium	F	Imago	4
253	MST20W35	Maastricht	MST	50.83308	5.73476	2020	35	Culex	Culex pipiens/torrentium	F	Imago	61
254	MST20W35	Maastricht	MST	50.83308	5.73476	2020	35	Culex	Culex pipiens/torrentium	M	Imago	3
255	MST20W36	Maastricht	MST	50.83308	5.73476	2020	36	Culex	Culex pipiens/torrentium	F	Imago	17
256	MST20W37	Maastricht	MST	50.83308	5.73476	2020	37	Culex	Culex pipiens/torrentium	F	Imago	26
257	MST20W37	Maastricht	MST	50.83308	5.73476	2020	37	Culex	Culex pipiens/torrentium	M	Imago	4
258	MST20W38	Maastricht	MST	50.83308	5.73476	2020	38	Culex	Culex pipiens/torrentium	M	Imago	2
259	MST20W39	Maastricht	MST	50.83308	5.73476	2020	39	n/a	n/a	n/a	n/a	0
260	MST20W40	Maastricht	MST	50.83308	5.73476	2020	40	n/a	n/a	n/a	n/a	0
261	MST20W41	Maastricht	MST	50.83308	5.73476	2020	41	n/a	n/a	n/a	n/a	0
262	ALM20W27	Almen	ALM	52.15643	6.25933	2020	27	Culex	Culex pipiens/torrentium	F	Imago	1
263	ALM20W27	Almen	ALM	52.15643	6.25933	2020	27	Coquillettidia	Coquillettidia richiardii	F	Imago	2
264	ALM20W28	Almen	ALM	52.15643	6.25933	2020	28	Culex	Culex pipiens/torrentium	F	Imago	6
265	ALM20W29	Almen	ALM	52.15643	6.25933	2020	29	Culex	Culex pipiens/torrentium	F	Imago	6
266	ALM20W29	Almen	ALM	52.15643	6.25933	2020	29	Anopheles	Anopheles plumbeus	F	Imago	1
267	ALM20W30	Almen	ALM	52.15643	6.25933	2020	30	Culex	Culex pipiens/torrentium	F	Imago	33
268	ALM20W30	Almen	ALM	52.15643	6.25933	2020	30	Culiseta	Culiseta morsitans	F	Imago	1
269	ALM20W30	Almen	ALM	52.15643	6.25933	2020	30	Anopheles	Anopheles plumbeus	F	Imago	1
270	ALM20W31	Almen	ALM	52.15643	6.25933	2020	31	Culex	Culex pipiens/torrentium	F	Imago	25
271	ALM20W31	Almen	ALM	52.15643	6.25933	2020	31	Coquillettidia	Coquillettidia richiardii	F	Imago	1
272	ALM20W32	Almen	ALM	52.15643	6.25933	2020	32	Culex	Culex pipiens/torrentium	F	Imago	2
273	ALM20W32	Almen	ALM	52.15643	6.25933	2020	32	Culex	Culex pipiens/torrentium	M	Imago	1
274	ALM20W32	Almen	ALM	52.15643	6.25933	2020	32	Culiseta	Culiseta annulata	F	Imago	1
275	ALM20W32	Almen	ALM	52.15643	6.25933	2020	32	Anopheles	Anopheles plumbeus	F	Imago	1
276	ALM20W33	Almen	ALM	52.15643	6.25933	2020	33	Culex	Culex pipiens/torrentium	F	Imago	51
277	ALM20W33	Almen	ALM	52.15643	6.25933	2020	33	Anopheles	Anopheles plumbeus	F	Imago	1
278	ALM20W33	Almen	ALM	52.15643	6.25933	2020	33	Anopheles	Anopheles maculipennis s.l.	F	Imago	1
279	ALM20W33	Almen	ALM	52.15643	6.25933	2020	33	Coquillettidia	Coquillettidia richiardii	F	Imago	1
280	ALM20W34	Almen	ALM	52.15643	6.25933	2020	34	Culex	Culex pipiens/torrentium	F	Imago	13
281	ALM20W35	Almen	ALM	52.15643	6.25933	2020	35	Culex	Culex pipiens/torrentium	F	Imago	2
282	ALM20W36	Almen	ALM	52.15643	6.25933	2020	36	Culex	Culex pipiens/torrentium	F	Imago	3
283	ALM20W36	Almen	ALM	52.15643	6.25933	2020	36	Culiseta	Culiseta morsitans	F	Imago	1
284	ALM20W37	Almen	ALM	52.15643	6.25933	2020	37	Culex	Culex pipiens/torrentium	F	Imago	6
285	ALM20W37	Almen	ALM	52.15643	6.25933	2020	37	Anopheles	Anopheles plumbeus	F	Imago	1
286	ALM20W38	Almen	ALM	52.15643	6.25933	2020	38	Culiseta	Culiseta morsitans	F	Imago	1
287	ALM20W38	Almen	ALM	52.15643	6.25933	2020	38	Anopheles	Anopheles plumbeus	F	Imago	2
288	ALM20W39	Almen	ALM	52.15643	6.25933	2020	39	n/a	n/a	n/a	n/a	0
289	ALM20W40	Almen	ALM	52.15643	6.25933	2020	40	n/a	n/a	n/a	n/a	0
290	ALM20W41	Almen	ALM	52.15643	6.25933	2020	41	n/a	n/a	n/a	n/a	0
291	OVD20W27	Overdinkel	OVD	52.23685	7.02246	2020	27	Culex	Culex pipiens/torrentium	F	Imago	8
292	OVD20W28	Overdinkel	OVD	52.23685	7.02246	2020	28	Culex	Culex pipiens/torrentium	F	Imago	4
293	OVD20W28	Overdinkel	OVD	52.23685	7.02246	2020	28	Anopheles	Anopheles plumbeus	F	Imago	2
294	OVD20W28	Overdinkel	OVD	52.23685	7.02246	2020	28	Culiseta	Culiseta fumipennis	F	Imago	1
295	OVD20W29	Overdinkel	OVD	52.23685	7.02246	2020	29	Culex	Culex pipiens/torrentium	F	Imago	61
296	OVD20W30	Overdinkel	OVD	52.23685	7.02246	2020	30	Culex	Culex pipiens/torrentium	F	Imago	27
297	OVD20W30	Overdinkel	OVD	52.23685	7.02246	2020	30	Anopheles	Anopheles plumbeus	F	Imago	1
298	OVD20W31	Overdinkel	OVD	52.23685	7.02246	2020	31	Culiseta	Culiseta morsitans	F	Imago	1
299	OVD20W32	Overdinkel	OVD	52.23685	7.02246	2020	32	Culex	Culex pipiens/torrentium	M	Imago	1
300	OVD20W32	Overdinkel	OVD	52.23685	7.02246	2020	32	Anopheles	Anopheles plumbeus	F	Imago	1
301	OVD20W33	Overdinkel	OVD	52.23685	7.02246	2020	33	Culex	Culex pipiens/torrentium	F	Imago	2
302	OVD20W33	Overdinkel	OVD	52.23685	7.02246	2020	33	Anopheles	Anopheles plumbeus	F	Imago	1
303	OVD20W33	Overdinkel	OVD	52.23685	7.02246	2020	33	Anopheles	Anopheles plumbeus	M	Imago	1
304	OVD20W34	Overdinkel	OVD	52.23685	7.02246	2020	34	Culex	Culex pipiens/torrentium	F	Imago	1
305	OVD20W34	Overdinkel	OVD	52.23685	7.02246	2020	34	Culex	Culex pipiens/torrentium	M	Imago	2
306	OVD20W34	Overdinkel	OVD	52.23685	7.02246	2020	34	Anopheles	Anopheles plumbeus	F	Imago	1
307	OVD20W35	Overdinkel	OVD	52.23685	7.02246	2020	35	Culex	Culex pipiens/torrentium	F	Imago	13
308	OVD20W35	Overdinkel	OVD	52.23685	7.02246	2020	35	Culex	Culex pipiens/torrentium	M	Imago	1
309	OVD20W35	Overdinkel	OVD	52.23685	7.02246	2020	35	Anopheles	Anopheles plumbeus	F	Imago	2
310	OVD20W36	Overdinkel	OVD	52.23685	7.02246	2020	36	Culex	Culex pipiens/torrentium	F	Imago	4
311	OVD20W37	Overdinkel	OVD	52.23685	7.02246	2020	37	Culex	Culex pipiens/torrentium	F	Imago	3
312	OVD20W37	Overdinkel	OVD	52.23685	7.02246	2020	37	Culex	Culex pipiens/torrentium	M	Imago	1
313	OVD20W38	Overdinkel	OVD	52.23685	7.02246	2020	38	Culex	Culex pipiens/torrentium	F	Imago	2
314	OVD20W38	Overdinkel	OVD	52.23685	7.02246	2020	38	Culex	Culex pipiens/torrentium	M	Imago	1
315	OVD20W38	Overdinkel	OVD	52.23685	7.02246	2020	38	Anopheles	Anopheles plumbeus	F	Imago	1
316	OVD20W39	Overdinkel	OVD	52.23685	7.02246	2020	39	Culex	Culex pipiens/torrentium	F	Imago	1
317	OVD20W40	Overdinkel	OVD	52.23685	7.02246	2020	40	n/a	n/a	n/a	n/a	0
318	OVD20W41	Overdinkel	OVD	52.23685	7.02246	2020	41	n/a	n/a	n/a	n/a	0
319	ZWM20W27	Zwarte Meer	ZWM	52.61333	5.90278	2020	27	n/a	n/a	n/a	n/a	0
320	ZWM20W28	Zwarte Meer	ZWM	52.61333	5.90278	2020	28	Culex	Culex pipiens/torrentium	F	Imago	2
321	ZWM20W29	Zwarte Meer	ZWM	52.61333	5.90278	2020	29	n/a	n/a	n/a	n/a	0
322	ZWM20W30	Zwarte Meer	ZWM	52.61333	5.90278	2020	30	Culiseta	Culiseta annulata	F	Imago	1
323	ZWM20W31	Zwarte Meer	ZWM	52.61333	5.90278	2020	31	Culex	Culex pipiens/torrentium	F	Imago	115
324	ZWM20W32	Zwarte Meer	ZWM	52.61333	5.90278	2020	32	Culex	Culex pipiens/torrentium	F	Imago	90
325	ZWM20W33	Zwarte Meer	ZWM	52.61333	5.90278	2020	33	n/a	n/a	n/a	n/a	0
326	ZWM20W34	Zwarte Meer	ZWM	52.61333	5.90278	2020	34	Culex	Culex pipiens/torrentium	F	Imago	8
327	ZWM20W35	Zwarte Meer	ZWM	52.61333	5.90278	2020	35	Culex	Culex pipiens/torrentium	F	Imago	1
328	ZWM20W36	Zwarte Meer	ZWM	52.61333	5.90278	2020	36	n/a	n/a	n/a	n/a	0
329	ZWM20W37	Zwarte Meer	ZWM	52.61333	5.90278	2020	37	Culex	Culex pipiens/torrentium	F	Imago	1
330	ZWM20W38	Zwarte Meer	ZWM	52.61333	5.90278	2020	38	n/a	n/a	n/a	n/a	0
331	ZWM20W39	Zwarte Meer	ZWM	52.61333	5.90278	2020	39	n/a	n/a	n/a	n/a	0
332	ZWM20W40	Zwarte Meer	ZWM	52.61333	5.90278	2020	40	Culex	Culex pipiens/torrentium	F	Imago	1
333	ZWM20W40	Zwarte Meer	ZWM	52.61333	5.90278	2020	40	Aedes	Aedes cinereus	F	Imago	1
334	ZWM20W41	Zwarte Meer	ZWM	52.61333	5.90278	2020	41	n/a	n/a	n/a	n/a	0
335	BGM20W27	Bergumermeer	BGM	53.18652	6.05576	2020	27	Culex	Culex pipiens/torrentium	F	Imago	24
336	BGM20W27	Bergumermeer	BGM	53.18652	6.05576	2020	27	Culiseta	Culiseta annulata	F	Imago	2
337	BGM20W28	Bergumermeer	BGM	53.18652	6.05576	2020	28	Culex	Culex pipiens/torrentium	F	Imago	6
338	BGM20W29	Bergumermeer	BGM	53.18652	6.05576	2020	29	Culex	Culex pipiens/torrentium	F	Imago	4
339	BGM20W30	Bergumermeer	BGM	53.18652	6.05576	2020	30	Culex	Culex pipiens/torrentium	F	Imago	1
340	BGM20W30	Bergumermeer	BGM	53.18652	6.05576	2020	30	Culiseta	Culiseta annulata	F	Imago	1
341	BGM20W31	Bergumermeer	BGM	53.18652	6.05576	2020	31	Culex	Culex pipiens/torrentium	F	Imago	10
342	BGM20W31	Bergumermeer	BGM	53.18652	6.05576	2020	31	Culiseta	Culiseta annulata	M	Imago	1
343	BGM20W31	Bergumermeer	BGM	53.18652	6.05576	2020	31	Aedes	Aedes cinereus	F	Imago	2
344	BGM20W31	Bergumermeer	BGM	53.18652	6.05576	2020	31	Anopheles	Anopheles maculipennis s.l.	F	Imago	1
345	BGM20W32	Bergumermeer	BGM	53.18652	6.05576	2020	32	Culex	Culex pipiens/torrentium	F	Imago	9
346	BGM20W32	Bergumermeer	BGM	53.18652	6.05576	2020	32	Culiseta	Culiseta annulata	F	Imago	2
347	BGM20W33	Bergumermeer	BGM	53.18652	6.05576	2020	33	Culex	Culex pipiens/torrentium	F	Imago	6
348	BGM20W33	Bergumermeer	BGM	53.18652	6.05576	2020	33	Aedes	Aedes cinereus	F	Imago	4
349	BGM20W34	Bergumermeer	BGM	53.18652	6.05576	2020	34	Culex	Culex pipiens/torrentium	F	Imago	4
350	BGM20W34	Bergumermeer	BGM	53.18652	6.05576	2020	34	Culex	Culex pipiens/torrentium	M	Imago	1
351	BGM20W35	Bergumermeer	BGM	53.18652	6.05576	2020	35	Culex	Culex pipiens/torrentium	F	Imago	1
352	BGM20W35	Bergumermeer	BGM	53.18652	6.05576	2020	35	Aedes	Aedes cinereus	F	Imago	1
353	BGM20W36	Bergumermeer	BGM	53.18652	6.05576	2020	36	Culex	Culex pipiens/torrentium	F	Imago	1
354	BGM20W36	Bergumermeer	BGM	53.18652	6.05576	2020	36	Aedes	Aedes cinereus	F	Imago	2
355	BGM20W37	Bergumermeer	BGM	53.18652	6.05576	2020	37	Culex	Culex pipiens/torrentium	F	Imago	1
356	BGM20W37	Bergumermeer	BGM	53.18652	6.05576	2020	37	Aedes	Aedes cinereus	F	Imago	1
357	BGM20W38	Bergumermeer	BGM	53.18652	6.05576	2020	38	Culex	Culex pipiens/torrentium	F	Imago	4
358	BGM20W38	Bergumermeer	BGM	53.18652	6.05576	2020	38	Aedes	Aedes cinereus	F	Imago	1
359	BGM20W38	Bergumermeer	BGM	53.18652	6.05576	2020	38	Culiseta	Culiseta morsitans	F	Imago	1
360	BGM20W39	Bergumermeer	BGM	53.18652	6.05576	2020	39	n/a	n/a	n/a	n/a	0
361	BGM20W40	Bergumermeer	BGM	53.18652	6.05576	2020	40	n/a	n/a	n/a	n/a	0
362	BGM20W41	Bergumermeer	BGM	53.18652	6.05576	2020	41	Aedes	Aedes cinereus	F	Imago	3
363	BGM20W41	Bergumermeer	BGM	53.18652	6.05576	2020	41	Culiseta	Culiseta annulata	M	Imago	2
364	ADV21W26	Almere	ADV	52.42395	5.2339	2021	26	Culex	Culex pipiens/torrentium	F	Imago	8
365	ADV21W26	Almere	ADV	52.42395	5.2339	2021	26	Culex	Culex pipiens/torrentium	M	Imago	1
366	ADV21W26	Almere	ADV	52.42395	5.2339	2021	26	Coquillettidia	Coquillettidia richiardii	F	Imago	1
367	ADV21W26	Almere	ADV	52.42395	5.2339	2021	26	Coquillettidia	Coquillettidia richiardii	M	Imago	1
368	ADV21W26	Almere	ADV	52.42395	5.2339	2021	26	Aedes	Aedes annulipes/cantans	F	Imago	1
369	ADV21W27	Almere	ADV	52.42395	5.2339	2021	27	Culex	Culex pipiens/torrentium	F	Imago	1
370	ADV21W27	Almere	ADV	52.42395	5.2339	2021	27	Culex	Culex pipiens/torrentium	M	Imago	1
371	ADV21W28	Almere	ADV	52.42395	5.2339	2021	28	Culex	Culex pipiens/torrentium	F	Imago	2
372	ADV21W28	Almere	ADV	52.42395	5.2339	2021	28	Culex	Culex pipiens/torrentium	M	Imago	2
373	ADV21W28	Almere	ADV	52.42395	5.2339	2021	28	Coquillettidia	Coquillettidia richiardii	M	Imago	2
374	ADV21W28	Almere	ADV	52.42395	5.2339	2021	28	Culiseta	Culiseta annulata	F	Imago	1
375	ADV21W28	Almere	ADV	52.42395	5.2339	2021	28	Anopheles	Anopheles claviger	F	Imago	3
376	ADV21W29	Almere	ADV	52.42395	5.2339	2021	29	Culex	Culex pipiens/torrentium	M	Imago	1
377	ADV21W29	Almere	ADV	52.42395	5.2339	2021	29	Aedes	Aedes annulipes/cantans	F	Imago	1
378	ADV21W29	Almere	ADV	52.42395	5.2339	2021	29	Anopheles	Anopheles claviger	F	Imago	3
379	ADV21W29	Almere	ADV	52.42395	5.2339	2021	29	Anopheles	Anopheles claviger	M	Imago	1
380	ADV21W29	Almere	ADV	52.42395	5.2339	2021	29	Coquillettidia	Coquillettidia richiardii	F	Imago	1
381	ADV21W29	Almere	ADV	52.42395	5.2339	2021	29	Coquillettidia	Coquillettidia richiardii	M	Imago	2
382	ADV21W30	Almere	ADV	52.42395	5.2339	2021	30	Coquillettidia	Coquillettidia richiardii	F	Imago	3
383	ADV21W31	Almere	ADV	52.42395	5.2339	2021	31	n/a	n/a	n/a	n/a	0
384	ADV21W32	Almere	ADV	52.42395	5.2339	2021	32	Culex	Culex pipiens/torrentium	F	Imago	2
385	ADV21W32	Almere	ADV	52.42395	5.2339	2021	32	Culex	Culex pipiens/torrentium	M	Imago	2
386	ADV21W32	Almere	ADV	52.42395	5.2339	2021	32	Coquillettidia	Coquillettidia richiardii	F	Imago	1
387	ADV21W32	Almere	ADV	52.42395	5.2339	2021	32	Anopheles	Anopheles claviger	F	Imago	2
388	ADV21W32	Almere	ADV	52.42395	5.2339	2021	32	Anopheles	Anopheles claviger	M	Imago	1
389	ADV21W32	Almere	ADV	52.42395	5.2339	2021	32	Culiseta	Culiseta annulata	F	Imago	1
390	ADV21W33	Almere	ADV	52.42395	5.2339	2021	33	Anopheles	Anopheles maculipennis s.l.	F	Imago	1
391	ADV21W34	Almere	ADV	52.42395	5.2339	2021	34	Culex	Culex pipiens/torrentium	F	Imago	1
392	ADV21W34	Almere	ADV	52.42395	5.2339	2021	34	Culiseta	Culiseta annulata	F	Imago	1
393	ADV21W35	Almere	ADV	52.42395	5.2339	2021	35	Culex	Culex pipiens/torrentium	F	Imago	4
394	ADV21W35	Almere	ADV	52.42395	5.2339	2021	35	Culiseta	Culiseta annulata	F	Imago	1
395	ADV21W36	Almere	ADV	52.42395	5.2339	2021	36	Culex	Culex pipiens/torrentium	F	Imago	3
396	ADV21W36	Almere	ADV	52.42395	5.2339	2021	36	Anopheles	Anopheles claviger	M	Imago	1
397	ADV21W36	Almere	ADV	52.42395	5.2339	2021	36	Culiseta	Culiseta annulata	M	Imago	1
398	ADV21W37	Almere	ADV	52.42395	5.2339	2021	37	Culex	Culex pipiens/torrentium	F	Imago	1
399	ADV21W37	Almere	ADV	52.42395	5.2339	2021	37	Coquillettidia	Coquillettidia richiardii	F	Imago	1
400	ADV21W38	Almere	ADV	52.42395	5.2339	2021	38	Culiseta	Culiseta morsitans	F	Imago	2
401	ADV21W39	Almere	ADV	52.42395	5.2339	2021	39	Culiseta	Culiseta morsitans	F	Imago	2
402	ADV21W40	Almere	ADV	52.42395	5.2339	2021	40	Culiseta	Culiseta annulata	F	Imago	1
403	ADV21W40	Almere	ADV	52.42395	5.2339	2021	40	Culiseta	Culiseta morsitans	F	Imago	1
404	LYS21W26	Lelystad	LYS	52.52097	5.4532	2021	26	Culex	Culex pipiens/torrentium	F	Imago	8
405	LYS21W26	Lelystad	LYS	52.52097	5.4532	2021	26	Coquillettidia	Coquillettidia richiardii	F	Imago	6
406	LYS21W27	Lelystad	LYS	52.52097	5.4532	2021	27	Culex	Culex pipiens/torrentium	F	Imago	2
407	LYS21W27	Lelystad	LYS	52.52097	5.4532	2021	27	Coquillettidia	Coquillettidia richiardii	F	Imago	3
408	LYS21W28	Lelystad	LYS	52.52097	5.4532	2021	28	Culex	Culex pipiens/torrentium	F	Imago	2
409	LYS21W28	Lelystad	LYS	52.52097	5.4532	2021	28	Coquillettidia	Coquillettidia richiardii	F	Imago	14
410	LYS21W29	Lelystad	LYS	52.52097	5.4532	2021	29	Culex	Culex pipiens/torrentium	F	Imago	15
411	LYS21W29	Lelystad	LYS	52.52097	5.4532	2021	29	Coquillettidia	Coquillettidia richiardii	F	Imago	4
412	LYS21W30	Lelystad	LYS	52.52097	5.4532	2021	30	Culex	Culex pipiens/torrentium	F	Imago	2
413	LYS21W30	Lelystad	LYS	52.52097	5.4532	2021	30	Coquillettidia	Coquillettidia richiardii	F	Imago	1
414	LYS21W31	Lelystad	LYS	52.52097	5.4532	2021	31	Coquillettidia	Coquillettidia richiardii	F	Imago	2
415	LYS21W32	Lelystad	LYS	52.52097	5.4532	2021	32	Culex	Culex pipiens/torrentium	F	Imago	4
416	LYS21W32	Lelystad	LYS	52.52097	5.4532	2021	32	Culiseta	Culiseta annulata	F	Imago	1
417	LYS21W32	Lelystad	LYS	52.52097	5.4532	2021	32	Coquillettidia	Coquillettidia richiardii	F	Imago	3
418	LYS21W33	Lelystad	LYS	52.52097	5.4532	2021	33	Culex	Culex pipiens/torrentium	F	Imago	4
419	LYS21W33	Lelystad	LYS	52.52097	5.4532	2021	33	Coquillettidia	Coquillettidia richiardii	F	Imago	1
420	LYS21W34	Lelystad	LYS	52.52097	5.4532	2021	34	Culex	Culex pipiens/torrentium	F	Imago	11
421	LYS21W34	Lelystad	LYS	52.52097	5.4532	2021	34	Coquillettidia	Coquillettidia richiardii	F	Imago	1
422	LYS21W35	Lelystad	LYS	52.52097	5.4532	2021	35	n/a	n/a	n/a	n/a	0
423	LYS21W36	Lelystad	LYS	52.52097	5.4532	2021	36	n/a	n/a	n/a	n/a	0
424	LYS21W37	Lelystad	LYS	52.52097	5.4532	2021	37	n/a	n/a	n/a	n/a	0
425	LYS21W38	Lelystad	LYS	52.52097	5.4532	2021	38	n/a	n/a	n/a	n/a	0
426	LYS21W39	Lelystad	LYS	52.52097	5.4532	2021	39	Culex	Culex pipiens/torrentium	F	Imago	1
427	LYS21W40	Lelystad	LYS	52.52097	5.4532	2021	40	n/a	n/a	n/a	n/a	0
428	UVW21W26	Vleuterweide	UVW	52.09558	5.01242	2021	26	Culex	Culex pipiens/torrentium	F	Imago	20
429	UVW21W26	Vleuterweide	UVW	52.09558	5.01242	2021	26	Culex	Culex pipiens/torrentium	M	Imago	18
430	UVW21W27	Vleuterweide	UVW	52.09558	5.01242	2021	27	Culex	Culex pipiens/torrentium	F	Imago	17
431	UVW21W27	Vleuterweide	UVW	52.09558	5.01242	2021	27	Culex	Culex pipiens/torrentium	M	Imago	16
432	UVW21W27	Vleuterweide	UVW	52.09558	5.01242	2021	27	Anopheles	Anopheles maculipennis s.l.	M	Imago	1
433	UVW21W28	Vleuterweide	UVW	52.09558	5.01242	2021	28	Culex	Culex pipiens/torrentium	F	Imago	70
434	UVW21W28	Vleuterweide	UVW	52.09558	5.01242	2021	28	Culex	Culex pipiens/torrentium	M	Imago	58
435	UVW21W29	Vleuterweide	UVW	52.09558	5.01242	2021	29	Culex	Culex pipiens/torrentium	F	Imago	44
436	UVW21W29	Vleuterweide	UVW	52.09558	5.01242	2021	29	Culex	Culex pipiens/torrentium	M	Imago	23
437	UVW21W30	Vleuterweide	UVW	52.09558	5.01242	2021	30	Culex	Culex pipiens/torrentium	F	Imago	40
438	UVW21W30	Vleuterweide	UVW	52.09558	5.01242	2021	30	Culex	Culex pipiens/torrentium	M	Imago	10
439	UVW21W30	Vleuterweide	UVW	52.09558	5.01242	2021	30	Anopheles	Anopheles maculipennis s.l.	F	Imago	1
440	UVW21W31	Vleuterweide	UVW	52.09558	5.01242	2021	31	Culex	Culex pipiens/torrentium	F	Imago	154
441	UVW21W32	Vleuterweide	UVW	52.09558	5.01242	2021	32	Culex	Culex pipiens/torrentium	F	Imago	49
442	UVW21W32	Vleuterweide	UVW	52.09558	5.01242	2021	32	Anopheles	Anopheles maculipennis s.l.	F	Imago	1
443	UVW21W33	Vleuterweide	UVW	52.09558	5.01242	2021	33	Culex	Culex pipiens/torrentium	F	Imago	53
444	UVW21W34	Vleuterweide	UVW	52.09558	5.01242	2021	34	Culex	Culex pipiens/torrentium	F	Imago	100
445	UVW21W35	Vleuterweide	UVW	52.09558	5.01242	2021	35	Culex	Culex pipiens/torrentium	F	Imago	55
446	UVW21W35	Vleuterweide	UVW	52.09558	5.01242	2021	35	Culex	Culex pipiens/torrentium	M	Imago	3
447	UVW21W35	Vleuterweide	UVW	52.09558	5.01242	2021	35	Anopheles	Anopheles maculipennis s.l.	M	Imago	1
448	UVW21W36	Vleuterweide	UVW	52.09558	5.01242	2021	36	Culex	Culex pipiens/torrentium	F	Imago	16
449	UVW21W36	Vleuterweide	UVW	52.09558	5.01242	2021	36	Culex	Culex pipiens/torrentium	M	Imago	5
450	UVW21W37	Vleuterweide	UVW	52.09558	5.01242	2021	37	Culex	Culex pipiens/torrentium	F	Imago	16
451	UVW21W37	Vleuterweide	UVW	52.09558	5.01242	2021	37	Culex	Culex pipiens/torrentium	M	Imago	12
452	UVW21W37	Vleuterweide	UVW	52.09558	5.01242	2021	37	Culiseta	Culiseta annulata	F	Imago	1
453	UVW21W38	Vleuterweide	UVW	52.09558	5.01242	2021	38	Culex	Culex pipiens/torrentium	F	Imago	7
454	UVW21W38	Vleuterweide	UVW	52.09558	5.01242	2021	38	Culex	Culex pipiens/torrentium	M	Imago	3
455	UVW21W39	Vleuterweide	UVW	52.09558	5.01242	2021	39	Culex	Culex pipiens/torrentium	F	Imago	13
456	UVW21W39	Vleuterweide	UVW	52.09558	5.01242	2021	39	Anopheles	Anopheles maculipennis s.l.	F	Imago	1
457	UVW21W40	Vleuterweide	UVW	52.09558	5.01242	2021	40	Culex	Culex pipiens/torrentium	F	Imago	30
458	UVW21W41	Vleuterweide	UVW	52.09558	5.01242	2021	41	Culex	Culex pipiens/torrentium	F	Imago	12
459	UEK21W26	Haarzuilens	UEK	52.13453	5.00632	2021	26	n/a	n/a	n/a	n/a	n/a
460	UEK21W27	Haarzuilens	UEK	52.13453	5.00632	2021	27	Culex	Culex pipiens/torrentium	F	Imago	58
461	UEK21W27	Haarzuilens	UEK	52.13453	5.00632	2021	27	Culiseta	Culiseta morsitans	F	Imago	1
462	UEK21W27	Haarzuilens	UEK	52.13453	5.00632	2021	27	Coquillettidia	Coquillettidia richiardii	F	Imago	1
463	UEK21W28	Haarzuilens	UEK	52.13453	5.00632	2021	28	Culex	Culex pipiens/torrentium	F	Imago	1020
464	UEK21W28	Haarzuilens	UEK	52.13453	5.00632	2021	28	Coquillettidia	Coquillettidia richiardii	F	Imago	4
465	UEK21W29	Haarzuilens	UEK	52.13453	5.00632	2021	29	Culex	Culex pipiens/torrentium	F	Imago	186
466	UEK21W29	Haarzuilens	UEK	52.13453	5.00632	2021	29	Anopheles	Anopheles plumbeus	F	Imago	1
467	UEK21W29	Haarzuilens	UEK	52.13453	5.00632	2021	29	Aedes	Aedes vexans	F	Imago	1
468	UEK21W30	Haarzuilens	UEK	52.13453	5.00632	2021	30	Culex	Culex pipiens/torrentium	F	Imago	15
469	UEK21W30	Haarzuilens	UEK	52.13453	5.00632	2021	30	Coquillettidia	Coquillettidia richiardii	F	Imago	3
470	UEK21W31	Haarzuilens	UEK	52.13453	5.00632	2021	31	Culex	Culex pipiens/torrentium	F	Imago	32
471	UEK21W31	Haarzuilens	UEK	52.13453	5.00632	2021	31	Coquillettidia	Coquillettidia richiardii	F	Imago	3
472	UEK21W31	Haarzuilens	UEK	52.13453	5.00632	2021	31	Aedes	Aedes sticticus	F	Imago	1
473	UEK21W32	Haarzuilens	UEK	52.13453	5.00632	2021	32	Culex	Culex pipiens/torrentium	F	Imago	53
474	UEK21W32	Haarzuilens	UEK	52.13453	5.00632	2021	32	Coquillettidia	Coquillettidia richiardii	F	Imago	4
475	UEK21W33	Haarzuilens	UEK	52.13453	5.00632	2021	33	Culex	Culex pipiens/torrentium	F	Imago	57
476	UEK21W33	Haarzuilens	UEK	52.13453	5.00632	2021	33	Culiseta	Culiseta morsitans	F	Imago	1
477	UEK21W33	Haarzuilens	UEK	52.13453	5.00632	2021	33	Coquillettidia	Coquillettidia richiardii	F	Imago	2
478	UEK21W34	Haarzuilens	UEK	52.13453	5.00632	2021	34	Culex	Culex pipiens/torrentium	F	Imago	7
479	UEK21W35	Haarzuilens	UEK	52.13453	5.00632	2021	35	Culex	Culex pipiens/torrentium	F	Imago	76
480	UEK21W35	Haarzuilens	UEK	52.13453	5.00632	2021	35	Coquillettidia	Coquillettidia richiardii	F	Imago	1
481	UEK21W35	Haarzuilens	UEK	52.13453	5.00632	2021	35	Anopheles	Anopheles plumbeus	F	Imago	1
482	UEK21W36	Haarzuilens	UEK	52.13453	5.00632	2021	36	Culex	Culex pipiens/torrentium	F	Imago	25
483	UEK21W36	Haarzuilens	UEK	52.13453	5.00632	2021	36	Culiseta	Culiseta annulata	F	Imago	1
484	UEK21W36	Haarzuilens	UEK	52.13453	5.00632	2021	36	Anopheles	Anopheles plumbeus	F	Imago	1
485	UEK21W37	Haarzuilens	UEK	52.13453	5.00632	2021	37	Culex	Culex pipiens/torrentium	F	Imago	2
486	UEK21W37	Haarzuilens	UEK	52.13453	5.00632	2021	37	Anopheles	Anopheles plumbeus	F	Imago	1
487	UEK21W38	Haarzuilens	UEK	52.13453	5.00632	2021	38	Culex	Culex pipiens/torrentium	F	Imago	1
488	UEK21W38	Haarzuilens	UEK	52.13453	5.00632	2021	38	Culiseta	Culiseta annulata	F	Imago	1
489	UEK21W39	Haarzuilens	UEK	52.13453	5.00632	2021	39	Culex	Culex pipiens/torrentium	F	Imago	6
490	UEK21W39	Haarzuilens	UEK	52.13453	5.00632	2021	39	Anopheles	Anopheles plumbeus	F	Imago	1
491	UEK21W40	Haarzuilens	UEK	52.13453	5.00632	2021	40	n/a	n/a	n/a	n/a	0
492	RMP20W26	Rotterdam	RMP	51.91113	4.47241	2021	26	n/a	n/a	n/a	n/a	0
493	RMP20W27	Rotterdam	RMP	51.91113	4.47241	2021	27	n/a	n/a	n/a	n/a	0
494	RMP20W28	Rotterdam	RMP	51.91113	4.47241	2021	28	Culex	Culex pipiens/torrentium	F	Imago	102
495	RMP20W28	Rotterdam	RMP	51.91113	4.47241	2021	28	Coquillettidia	Coquillettidia richiardii	F	Imago	5
496	RMP20W29	Rotterdam	RMP	51.91113	4.47241	2021	29	Culex	Culex pipiens/torrentium	F	Imago	2
497	RMP20W30	Rotterdam	RMP	51.91113	4.47241	2021	30	Culex	Culex pipiens/torrentium	F	Imago	2
498	RMP20W31	Rotterdam	RMP	51.91113	4.47241	2021	31	Culex	Culex pipiens/torrentium	F	Imago	2
499	RMP20W31	Rotterdam	RMP	51.91113	4.47241	2021	31	Coquillettidia	Coquillettidia richiardii	F	Imago	1
500	RMP20W32	Rotterdam	RMP	51.91113	4.47241	2021	32	Culex	Culex pipiens/torrentium	F	Imago	1
501	RMP20W32	Rotterdam	RMP	51.91113	4.47241	2021	32	Culex	Culex pipiens/torrentium	M	Imago	1
502	RMP20W33	Rotterdam	RMP	51.91113	4.47241	2021	33	Culex	Culex pipiens/torrentium	F	Imago	2
503	RMP20W34	Rotterdam	RMP	51.91113	4.47241	2021	34	n/a	n/a	n/a	n/a	0
504	RMP20W35	Rotterdam	RMP	51.91113	4.47241	2021	35	n/a	n/a	n/a	n/a	0
505	RMP20W36	Rotterdam	RMP	51.91113	4.47241	2021	36	Culex	Culex pipiens/torrentium	F	Imago	4
506	RMP20W36	Rotterdam	RMP	51.91113	4.47241	2021	36	Culex	Culex pipiens/torrentium	M	Imago	3
507	RMP20W36	Rotterdam	RMP	51.91113	4.47241	2021	36	Anopheles	Anopheles maculipennis s.l.	F	Imago	1
508	RMP20W37	Rotterdam	RMP	51.91113	4.47241	2021	37	n/a	n/a	n/a	n/a	0
509	RMP20W38	Rotterdam	RMP	51.91113	4.47241	2021	38	Culex	Culex pipiens/torrentium	F	Imago	4
510	RMP20W39	Rotterdam	RMP	51.91113	4.47241	2021	39	n/a	n/a	n/a	n/a	0
511	RMP20W40	Rotterdam	RMP	51.91113	4.47241	2021	40	n/a	n/a	n/a	n/a	0
512	WAC21W26	Wageningen	WAC	51.98375	5.65479	2021	26	Culex	Culex pipiens/torrentium	F	Imago	32
513	WAC21W26	Wageningen	WAC	51.98375	5.65479	2021	26	Coquillettidia	Coquillettidia richiardii	F	Imago	2
514	WAC21W27	Wageningen	WAC	51.98375	5.65479	2021	27	Culex	Culex pipiens/torrentium	F	Imago	1
515	WAC21W28	Wageningen	WAC	51.98375	5.65479	2021	28	Culex	Culex pipiens/torrentium	F	Imago	13
516	WAC21W28	Wageningen	WAC	51.98375	5.65479	2021	28	Coquillettidia	Coquillettidia richiardii	F	Imago	1
517	WAC21W29	Wageningen	WAC	51.98375	5.65479	2021	29	Culex	Culex pipiens/torrentium	F	Imago	13
518	WAC21W30	Wageningen	WAC	51.98375	5.65479	2021	30	Culex	Culex pipiens/torrentium	F	Imago	4
519	WAC21W31	Wageningen	WAC	51.98375	5.65479	2021	31	Culex	Culex pipiens/torrentium	F	Imago	8
520	WAC21W31	Wageningen	WAC	51.98375	5.65479	2021	31	Anopheles	Anopheles plumbeus	F	Imago	4
521	WAC21W31	Wageningen	WAC	51.98375	5.65479	2021	31	Culiseta	Culiseta morsitans	F	Imago	1
522	WAC21W32	Wageningen	WAC	51.98375	5.65479	2021	32	Culex	Culex pipiens/torrentium	F	Imago	13
523	WAC21W32	Wageningen	WAC	51.98375	5.65479	2021	32	Culiseta	Culiseta morsitans	F	Imago	1
524	WAC21W33	Wageningen	WAC	51.98375	5.65479	2021	33	Culex	Culex pipiens/torrentium	F	Imago	8
525	WAC21W33	Wageningen	WAC	51.98375	5.65479	2021	33	Culiseta	Culiseta annulata	F	Imago	1
526	WAC21W34	Wageningen	WAC	51.98375	5.65479	2021	34	Culex	Culex pipiens/torrentium	F	Imago	1
527	WAC21W35	Wageningen	WAC	51.98375	5.65479	2021	35	Culex	Culex pipiens/torrentium	F	Imago	6
528	WAC21W35	Wageningen	WAC	51.98375	5.65479	2021	35	Culiseta	Culiseta annulata	M	Imago	1
529	WAC21W36	Wageningen	WAC	51.98375	5.65479	2021	36	Culex	Culex pipiens/torrentium	F	Imago	4
530	WAC21W36	Wageningen	WAC	51.98375	5.65479	2021	36	Culiseta	Culiseta annulata	F	Imago	1
531	WAC21W37	Wageningen	WAC	51.98375	5.65479	2021	37	Culex	Culex pipiens/torrentium	F	Imago	1
532	WAC21W37	Wageningen	WAC	51.98375	5.65479	2021	37	Culex	Culex pipiens/torrentium	M	Imago	1
533	WAC21W37	Wageningen	WAC	51.98375	5.65479	2021	37	Anopheles	Anopheles plumbeus	F	Imago	1
534	WAC21W37	Wageningen	WAC	51.98375	5.65479	2021	37	Culiseta	Culiseta morsitans	F	Imago	1
535	WAC21W38	Wageningen	WAC	51.98375	5.65479	2021	38	Culex	Culex pipiens/torrentium	F	Imago	1
536	WAC21W38	Wageningen	WAC	51.98375	5.65479	2021	38	Culiseta	Culiseta annulata	F	Imago	1
537	WAC21W39	Wageningen	WAC	51.98375	5.65479	2021	39	n/a	n/a	n/a	n/a	0
538	WAC21W40	Wageningen	WAC	51.98375	5.65479	2021	40	n/a	n/a	n/a	n/a	0
539	NBD21W26	Nijmegen	NBD	51.82556	5.90869	2021	26	Culex	Culex pipiens/torrentium	F	Imago	1
540	NBD21W27	Nijmegen	NBD	51.82556	5.90869	2021	27	Culex	Culex pipiens/torrentium	F	Imago	2
541	NBD21W28	Nijmegen	NBD	51.82556	5.90869	2021	28	Culex	Culex pipiens/torrentium	F	Imago	2
542	NBD21W28	Nijmegen	NBD	51.82556	5.90869	2021	28	Culex	Culex pipiens/torrentium	M	Imago	1
543	NBD21W29	Nijmegen	NBD	51.82556	5.90869	2021	29	Culex	Culex pipiens/torrentium	F	Imago	1
544	NBD21W30	Nijmegen	NBD	51.82556	5.90869	2021	30	n/a	n/a	n/a	n/a	0
545	NBD21W31	Nijmegen	NBD	51.82556	5.90869	2021	31	n/a	n/a	n/a	n/a	0
546	NBD21W32	Nijmegen	NBD	51.82556	5.90869	2021	32	n/a	n/a	n/a	n/a	0
547	NBD21W33	Nijmegen	NBD	51.82556	5.90869	2021	33	Culex	Culex pipiens/torrentium	F	Imago	1
548	NBD21W33	Nijmegen	NBD	51.82556	5.90869	2021	33	Culex	Culex pipiens/torrentium	M	Imago	2
549	NBD21W33	Nijmegen	NBD	51.82556	5.90869	2021	33	Anopheles	Anopheles maculipennis s.l.	F	Imago	1
550	NBD21W34	Nijmegen	NBD	51.82556	5.90869	2021	34	Culex	Culex pipiens/torrentium	F	Imago	2
551	NBD21W34	Nijmegen	NBD	51.82556	5.90869	2021	34	Culex	Culex pipiens/torrentium	M	Imago	1
552	NBD21W35	Nijmegen	NBD	51.82556	5.90869	2021	35	Culiseta	Culiseta annulata	F	Imago	1
553	NBD21W36	Nijmegen	NBD	51.82556	5.90869	2021	36	n/a	n/a	n/a	n/a	0
554	NBD21W37	Nijmegen	NBD	51.82556	5.90869	2021	37	Anopheles	Anopheles plumbeus	F	Imago	1
555	NBD21W38	Nijmegen	NBD	51.82556	5.90869	2021	38	Culex	Culex pipiens/torrentium	F	Imago	1
556	NBD21W39	Nijmegen	NBD	51.82556	5.90869	2021	39	n/a	n/a	n/a	n/a	0
557	NBD21W40	Nijmegen	NBD	51.82556	5.90869	2021	40	n/a	n/a	n/a	n/a	0
558	RSL21W26	Reusel	RSL	51.3547	5.16488	2021	26	Culex	Culex pipiens/torrentium	F	Imago	13
559	RSL21W26	Reusel	RSL	51.3547	5.16488	2021	26	Culex	Culex pipiens/torrentium	M	Imago	2
560	RSL21W27	Reusel	RSL	51.3547	5.16488	2021	27	Culex	Culex pipiens/torrentium	F	Imago	47
561	RSL21W28	Reusel	RSL	51.3547	5.16488	2021	28	Culex	Culex pipiens/torrentium	F	Imago	32
562	RSL21W28	Reusel	RSL	51.3547	5.16488	2021	28	Culex	Culex pipiens/torrentium	M	Imago	2
563	RSL21W29	Reusel	RSL	51.3547	5.16488	2021	29	Culex	Culex pipiens/torrentium	F	Imago	7
564	RSL21W29	Reusel	RSL	51.3547	5.16488	2021	29	Culex	Culex pipiens/torrentium	M	Imago	3
565	RSL21W30	Reusel	RSL	51.3547	5.16488	2021	30	Culex	Culex pipiens/torrentium	F	Imago	122
566	RSL21W30	Reusel	RSL	51.3547	5.16488	2021	30	Culex	Culex pipiens/torrentium	M	Imago	7
567	RSL21W31	Reusel	RSL	51.3547	5.16488	2021	31	Culex	Culex pipiens/torrentium	F	Imago	23
568	RSL21W31	Reusel	RSL	51.3547	5.16488	2021	31	Culex	Culex pipiens/torrentium	M	Imago	2
569	RSL21W31	Reusel	RSL	51.3547	5.16488	2021	31	Anopheles	Anopheles plumbeus	F	Imago	1
570	RSL21W31	Reusel	RSL	51.3547	5.16488	2021	31	Culiseta	Culiseta annulata	F	Imago	1
571	RSL21W32	Reusel	RSL	51.3547	5.16488	2021	32	n/a	n/a	n/a	n/a	0
572	RSL21W33	Reusel	RSL	51.3547	5.16488	2021	33	Culex	Culex pipiens/torrentium	F	Imago	10
573	RSL21W33	Reusel	RSL	51.3547	5.16488	2021	33	Culex	Culex pipiens/torrentium	M	Imago	1
574	RSL21W34	Reusel	RSL	51.3547	5.16488	2021	34	Culex	Culex pipiens/torrentium	F	Imago	107
575	RSL21W34	Reusel	RSL	51.3547	5.16488	2021	34	Culex	Culex pipiens/torrentium	M	Imago	4
576	RSL21W34	Reusel	RSL	51.3547	5.16488	2021	34	Culiseta	Culiseta morsitans	F	Imago	5
577	RSL21W35	Reusel	RSL	51.3547	5.16488	2021	35	Culex	Culex pipiens/torrentium	F	Imago	51
578	RSL21W35	Reusel	RSL	51.3547	5.16488	2021	35	Culiseta	Culiseta morsitans	F	Imago	7
579	RSL21W36	Reusel	RSL	51.3547	5.16488	2021	36	Culex	Culex pipiens/torrentium	F	Imago	7
580	RSL21W37	Reusel	RSL	51.3547	5.16488	2021	37	Culex	Culex pipiens/torrentium	F	Imago	6
581	RSL21W37	Reusel	RSL	51.3547	5.16488	2021	37	Culiseta	Culiseta morsitans	F	Imago	2
582	RSL21W38	Reusel	RSL	51.3547	5.16488	2021	38	Culex	Culex pipiens/torrentium	F	Imago	12
583	RSL21W39	Reusel	RSL	51.3547	5.16488	2021	39	Culex	Culex pipiens/torrentium	F	Imago	1
584	RSL21W40	Reusel	RSL	51.3547	5.16488	2021	40	Culex	Culex pipiens/torrentium	F	Imago	4
585	RSL21W40	Reusel	RSL	51.3547	5.16488	2021	40	Culex	Culex pipiens/torrentium	M	Imago	1
586	RSL21W40	Reusel	RSL	51.3547	5.16488	2021	40	Culiseta	Culiseta annulata	F	Imago	1
587	AST21W26	Asten	ASN	51.33986	5.79288	2021	26	n/a	n/a	n/a	n/a	0
588	AST21W27	Asten	ASN	51.33986	5.79288	2021	27	Culex	Culex pipiens/torrentium	F	Imago	11
589	AST21W27	Asten	ASN	51.33986	5.79288	2021	27	Culiseta	Culiseta morsitans	F	Imago	2
590	AST21W27	Asten	ASN	51.33986	5.79288	2021	27	Aedes	Aedes cinereus	F	Imago	13
591	AST21W27	Asten	ASN	51.33986	5.79288	2021	27	Culiseta	Culiseta ochroptera	F	Imago	50
592	AST21W28	Asten	ASN	51.33986	5.79288	2021	28	Culex	Culex pipiens/torrentium	F	Imago	126
593	AST21W28	Asten	ASN	51.33986	5.79288	2021	28	Culiseta	Culiseta morsitans	F	Imago	2
594	AST21W28	Asten	ASN	51.33986	5.79288	2021	28	Aedes	Aedes cinereus	F	Imago	45
595	AST21W28	Asten	ASN	51.33986	5.79288	2021	28	Culiseta	Culiseta ochroptera	F	Imago	150
596	AST21W29	Asten	ASN	51.33986	5.79288	2021	29	Culex	Culex pipiens/torrentium	F	Imago	110
597	AST21W29	Asten	ASN	51.33986	5.79288	2021	29	Culiseta	Culiseta morsitans	F	Imago	3
598	AST21W29	Asten	ASN	51.33986	5.79288	2021	29	Aedes	Aedes cinereus	F	Imago	26
599	AST21W29	Asten	ASN	51.33986	5.79288	2021	29	Culiseta	Culiseta ochroptera	F	Imago	100
600	AST21W30	Asten	ASN	51.33986	5.79288	2021	30	Culex	Culex pipiens/torrentium	F	Imago	100
601	AST21W30	Asten	ASN	51.33986	5.79288	2021	30	Culex	Culex modestus	F	Imago	50
602	AST21W30	Asten	ASN	51.33986	5.79288	2021	30	Aedes	Aedes cinereus	F	Imago	10
603	AST21W30	Asten	ASN	51.33986	5.79288	2021	30	Culiseta	Culiseta ochroptera	F	Imago	10
604	AST21W31	Asten	ASN	51.33986	5.79288	2021	31	Culex	Culex pipiens/torrentium	F	Imago	100
605	AST21W31	Asten	ASN	51.33986	5.79288	2021	31	Culiseta	Culiseta ochroptera	F	Imago	40
606	AST21W31	Asten	ASN	51.33986	5.79288	2021	31	Aedes	Aedes cinereus	F	Imago	10
607	AST21W31	Asten	ASN	51.33986	5.79288	2021	31	Aedes	Aedes punctor	F	Imago	2
608	AST21W31	Asten	ASN	51.33986	5.79288	2021	31	Aedes	Aedes punctor	M	Imago	1
609	AST21W31	Asten	ASN	51.33986	5.79288	2021	31	Culex	Culex modestus	F	Imago	2
610	AST21W32	Asten	ASN	51.33986	5.79288	2021	32	Culex	Culex pipiens/torrentium	F	Imago	100
611	AST21W32	Asten	ASN	51.33986	5.79288	2021	32	Culiseta	Culiseta ochroptera	F	Imago	70
612	AST21W32	Asten	ASN	51.33986	5.79288	2021	32	Aedes	Aedes cinereus	F	Imago	20
613	AST21W32	Asten	ASN	51.33986	5.79288	2021	32	Culiseta	Culiseta morsitans	F	Imago	7
614	AST21W33	Asten	ASN	51.33986	5.79288	2021	33	Culex	Culex pipiens/torrentium	F	Imago	25
615	AST21W33	Asten	ASN	51.33986	5.79288	2021	33	Culex	Culex pipiens/torrentium	M	Imago	6
616	AST21W33	Asten	ASN	51.33986	5.79288	2021	33	Aedes	Aedes cinereus	F	Imago	13
617	AST21W33	Asten	ASN	51.33986	5.79288	2021	33	Culiseta	Culiseta morsitans	F	Imago	8
618	AST21W33	Asten	ASN	51.33986	5.79288	2021	33	Culiseta	Culiseta ochroptera	F	Imago	60
619	AST21W34	Asten	ASN	51.33986	5.79288	2021	34	Culex	Culex pipiens/torrentium	F	Imago	17
620	AST21W34	Asten	ASN	51.33986	5.79288	2021	34	Aedes	Aedes cinereus	F	Imago	84
621	AST21W34	Asten	ASN	51.33986	5.79288	2021	34	Culiseta	Culiseta morsitans	F	Imago	11
622	AST21W34	Asten	ASN	51.33986	5.79288	2021	34	Culiseta	Culiseta ochroptera	F	Imago	46
623	AST21W35	Asten	ASN	51.33986	5.79288	2021	35	Culex	Culex pipiens/torrentium	F	Imago	39
624	AST21W35	Asten	ASN	51.33986	5.79288	2021	35	Aedes	Aedes cinereus	F	Imago	51
625	AST21W35	Asten	ASN	51.33986	5.79288	2021	35	Culiseta	Culiseta morsitans	F	Imago	11
626	AST21W35	Asten	ASN	51.33986	5.79288	2021	35	Culiseta	Culiseta ochroptera	F	Imago	18
627	AST21W35	Asten	ASN	51.33986	5.79288	2021	35	Anopheles	Anopheles plumbeus	F	Imago	1
628	AST21W36	Asten	ASN	51.33986	5.79288	2021	36	Culex	Culex pipiens/torrentium	F	Imago	9
629	AST21W36	Asten	ASN	51.33986	5.79288	2021	36	Aedes	Aedes cinereus	F	Imago	3
630	AST21W36	Asten	ASN	51.33986	5.79288	2021	36	Culiseta	Culiseta morsitans	F	Imago	9
631	AST21W36	Asten	ASN	51.33986	5.79288	2021	36	Culiseta	Culiseta ochroptera	F	Imago	4
632	AST21W37	Asten	ASN	51.33986	5.79288	2021	37	Culex	Culex pipiens/torrentium	F	Imago	7
633	AST21W37	Asten	ASN	51.33986	5.79288	2021	37	Aedes	Aedes cinereus	F	Imago	5
634	AST21W37	Asten	ASN	51.33986	5.79288	2021	37	Culiseta	Culiseta morsitans	F	Imago	10
635	AST21W37	Asten	ASN	51.33986	5.79288	2021	37	Culiseta	Culiseta ochroptera	F	Imago	3
636	AST21W38	Asten	ASN	51.33986	5.79288	2021	38	Culiseta	Culiseta morsitans	F	Imago	9
637	AST21W39	Asten	ASN	51.33986	5.79288	2021	39	Aedes	Aedes cinereus	F	Imago	1
638	AST21W39	Asten	ASN	51.33986	5.79288	2021	39	Culiseta	Culiseta morsitans	F	Imago	10
639	AST21W40	Asten	ASN	51.33986	5.79288	2021	40	Culex	Culex pipiens/torrentium	F	Imago	1
640	AST21W40	Asten	ASN	51.33986	5.79288	2021	40	Culiseta	Culiseta morsitans	F	Imago	1
641	AST21W40	Asten	ASN	51.33986	5.79288	2021	40	Culiseta	Culiseta ochroptera	F	Imago	12
642	MST21W26	Maastricht	MST	50.83308	5.73476	2021	26	n/a	n/a	n/a	n/a	0
643	MST21W27	Maastricht	MST	50.83308	5.73476	2021	27	Culex	Culex pipiens/torrentium	F	Imago	4
644	MST21W27	Maastricht	MST	50.83308	5.73476	2021	27	Culex	Culex pipiens/torrentium	M	Imago	3
645	MST21W28	Maastricht	MST	50.83308	5.73476	2021	28	Culex	Culex pipiens/torrentium	F	Imago	10
646	MST21W28	Maastricht	MST	50.83308	5.73476	2021	28	Culex	Culex pipiens/torrentium	M	Imago	1
647	MST21W29	Maastricht	MST	50.83308	5.73476	2021	29	Culex	Culex pipiens/torrentium	F	Imago	16
648	MST21W29	Maastricht	MST	50.83308	5.73476	2021	29	Culex	Culex pipiens/torrentium	M	Imago	3
649	MST21W30	Maastricht	MST	50.83308	5.73476	2021	30	Culex	Culex pipiens/torrentium	F	Imago	10
650	MST21W31	Maastricht	MST	50.83308	5.73476	2021	31	Culex	Culex pipiens/torrentium	F	Imago	5
651	MST21W32	Maastricht	MST	50.83308	5.73476	2021	32	Culex	Culex pipiens/torrentium	F	Imago	101
652	MST21W33	Maastricht	MST	50.83308	5.73476	2021	33	Culex	Culex pipiens/torrentium	F	Imago	13
653	MST21W33	Maastricht	MST	50.83308	5.73476	2021	33	Culex	Culex pipiens/torrentium	M	Imago	5
654	MST21W34	Maastricht	MST	50.83308	5.73476	2021	34	Culex	Culex pipiens/torrentium	F	Imago	8
655	MST21W35	Maastricht	MST	50.83308	5.73476	2021	35	Culex	Culex pipiens/torrentium	F	Imago	5
656	MST21W36	Maastricht	MST	50.83308	5.73476	2021	36	Culex	Culex pipiens/torrentium	F	Imago	4
657	MST21W36	Maastricht	MST	50.83308	5.73476	2021	36	Culex	Culex pipiens/torrentium	M	Imago	1
658	MST21W37	Maastricht	MST	50.83308	5.73476	2021	37	Culex	Culex pipiens/torrentium	F	Imago	1
659	MST21W38	Maastricht	MST	50.83308	5.73476	2021	38	Culex	Culex pipiens/torrentium	F	Imago	1
660	MST21W38	Maastricht	MST	50.83308	5.73476	2021	38	Culex	Culex pipiens/torrentium	M	Imago	1
661	MST21W39	Maastricht	MST	50.83308	5.73476	2021	39	n/a	n/a	n/a	n/a	0
662	MST21W40	Maastricht	MST	50.83308	5.73476	2021	40	Culex	Culex pipiens/torrentium	F	Imago	1
663	MST21W40	Maastricht	MST	50.83308	5.73476	2021	40	Culex	Culex pipiens/torrentium	M	Imago	3
664	ALM21W26	Almen	ALM	52.15643	6.25933	2021	26	n/a	n/a	n/a	n/a	0
665	ALM21W27	Almen	ALM	52.15643	6.25933	2021	27	Culex	Culex pipiens/torrentium	F	Imago	2
666	ALM21W27	Almen	ALM	52.15643	6.25933	2021	27	Anopheles	Anopheles maculipennis s.l.	F	Imago	1
667	ALM21W27	Almen	ALM	52.15643	6.25933	2021	27	Coquillettidia	Coquillettidia richiardii	F	Imago	1
668	ALM21W28	Almen	ALM	52.15643	6.25933	2021	28	Culex	Culex pipiens/torrentium	F	Imago	1
669	ALM21W28	Almen	ALM	52.15643	6.25933	2021	28	Anopheles	Anopheles plumbeus	F	Imago	1
670	ALM21W29	Almen	ALM	52.15643	6.25933	2021	29	Culex	Culex pipiens/torrentium	F	Imago	113
671	ALM21W30	Almen	ALM	52.15643	6.25933	2021	30	Culex	Culex pipiens/torrentium	F	Imago	8
672	ALM21W31	Almen	ALM	52.15643	6.25933	2021	31	Culex	Culex pipiens/torrentium	F	Imago	22
673	ALM21W32	Almen	ALM	52.15643	6.25933	2021	32	Culex	Culex pipiens/torrentium	F	Imago	39
674	ALM21W32	Almen	ALM	52.15643	6.25933	2021	32	Anopheles	Anopheles plumbeus	F	Imago	1
675	ALM21W32	Almen	ALM	52.15643	6.25933	2021	32	Coquillettidia	Coquillettidia richiardii	F	Imago	1
676	ALM21W33	Almen	ALM	52.15643	6.25933	2021	33	n/a	n/a	n/a	n/a	0
677	ALM21W34	Almen	ALM	52.15643	6.25933	2021	34	n/a	n/a	n/a	n/a	0
678	ALM21W35	Almen	ALM	52.15643	6.25933	2021	35	Culex	Culex pipiens/torrentium	F	Imago	2
679	ALM21W35	Almen	ALM	52.15643	6.25933	2021	35	Anopheles	Anopheles plumbeus	F	Imago	2
680	ALM21W35	Almen	ALM	52.15643	6.25933	2021	35	Culiseta	Culiseta morsitans	F	Imago	1
681	ALM21W36	Almen	ALM	52.15643	6.25933	2021	36	Culex	Culex pipiens/torrentium	F	Imago	1
682	ALM21W36	Almen	ALM	52.15643	6.25933	2021	36	Culiseta	Culiseta morsitans	F	Imago	2
683	ALM21W37	Almen	ALM	52.15643	6.25933	2021	37	Culex	Culex pipiens/torrentium	F	Imago	1
684	ALM21W37	Almen	ALM	52.15643	6.25933	2021	37	Culiseta	Culiseta morsitans	F	Imago	4
685	ALM21W37	Almen	ALM	52.15643	6.25933	2021	37	Culiseta	Culiseta annulata	F	Imago	1
686	ALM21W38	Almen	ALM	52.15643	6.25933	2021	38	Culiseta	Culiseta morsitans	F	Imago	1
687	ALM21W39	Almen	ALM	52.15643	6.25933	2021	39	n/a	n/a	n/a	n/a	0
688	ALM21W40	Almen	ALM	52.15643	6.25933	2021	40	Culiseta	Culiseta morsitans	F	Imago	1
689	OVD21W26	Overdinkel	OVD	52.23685	7.02246	2021	26	Culex	Culex pipiens/torrentium	F	Imago	4
690	OVD21W26	Overdinkel	OVD	52.23685	7.02246	2021	26	Culiseta	Culiseta annulata	F	Imago	1
691	OVD21W27	Overdinkel	OVD	52.23685	7.02246	2021	27	Culex	Culex pipiens/torrentium	F	Imago	6
692	OVD21W27	Overdinkel	OVD	52.23685	7.02246	2021	27	Culex	Culex pipiens/torrentium	M	Imago	1
693	OVD21W27	Overdinkel	OVD	52.23685	7.02246	2021	27	Aedes	Aedes communis	F	Imago	1
694	OVD21W28	Overdinkel	OVD	52.23685	7.02246	2021	28	Culex	Culex pipiens/torrentium	F	Imago	60
695	OVD21W28	Overdinkel	OVD	52.23685	7.02246	2021	28	Culex	Culex pipiens/torrentium	M	Imago	1
696	OVD21W28	Overdinkel	OVD	52.23685	7.02246	2021	28	Culiseta	Culiseta annulata	F	Imago	1
697	OVD21W29	Overdinkel	OVD	52.23685	7.02246	2021	29	Culiseta	Culiseta annulata	F	Imago	1
698	OVD21W29	Overdinkel	OVD	52.23685	7.02246	2021	29	Coquillettidia	Coquillettidia richiardii	F	Imago	1
699	OVD21W29	Overdinkel	OVD	52.23685	7.02246	2021	29	Anopheles	Anopheles plumbeus	F	Imago	1
700	OVD21W30	Overdinkel	OVD	52.23685	7.02246	2021	30	Culex	Culex pipiens/torrentium	F	Imago	4
701	OVD21W31	Overdinkel	OVD	52.23685	7.02246	2021	31	Culex	Culex pipiens/torrentium	F	Imago	2
702	OVD21W31	Overdinkel	OVD	52.23685	7.02246	2021	31	Anopheles	Anopheles plumbeus	F	Imago	1
703	OVD21W32	Overdinkel	OVD	52.23685	7.02246	2021	32	Culex	Culex pipiens/torrentium	F	Imago	3
704	OVD21W32	Overdinkel	OVD	52.23685	7.02246	2021	32	Culex	Culex pipiens/torrentium	M	Imago	1
705	OVD21W32	Overdinkel	OVD	52.23685	7.02246	2021	32	Anopheles	Anopheles plumbeus	F	Imago	1
706	OVD21W33	Overdinkel	OVD	52.23685	7.02246	2021	33	Culex	Culex pipiens/torrentium	F	Imago	10
707	OVD21W33	Overdinkel	OVD	52.23685	7.02246	2021	33	Culiseta	Culiseta morsitans	F	Imago	1
708	OVD21W34	Overdinkel	OVD	52.23685	7.02246	2021	34	Culex	Culex pipiens/torrentium	F	Imago	1
709	OVD21W35	Overdinkel	OVD	52.23685	7.02246	2021	35	n/a	n/a	n/a	n/a	0
710	OVD21W36	Overdinkel	OVD	52.23685	7.02246	2021	36	Culex	Culex pipiens/torrentium	F	Imago	1
711	OVD21W36	Overdinkel	OVD	52.23685	7.02246	2021	36	Culex	Culex pipiens/torrentium	M	Imago	1
712	OVD21W37	Overdinkel	OVD	52.23685	7.02246	2021	37	Culiseta	Culiseta morsitans	F	Imago	1
713	OVD21W38	Overdinkel	OVD	52.23685	7.02246	2021	38	Culex	Culex pipiens/torrentium	F	Imago	3
714	OVD21W39	Overdinkel	OVD	52.23685	7.02246	2021	39	n/a	n/a	n/a	n/a	0
715	OVD21W40	Overdinkel	OVD	52.23685	7.02246	2021	40	Culiseta	Culiseta annulata	F	Imago	1
716	ZWM21W26	Zwarte Meer	ZWM	52.61333	5.90278	2021	26	n/a	n/a	n/a	n/a	0
717	ZWM21W27	Zwarte Meer	ZWM	52.61333	5.90278	2021	27	n/a	n/a	n/a	n/a	0
718	ZWM21W28	Zwarte Meer	ZWM	52.61333	5.90278	2021	28	Culex	Culex modestus	F	Imago	1
719	ZWM21W29	Zwarte Meer	ZWM	52.61333	5.90278	2021	29	n/a	n/a	n/a	n/a	0
720	ZWM21W30	Zwarte Meer	ZWM	52.61333	5.90278	2021	30	Culiseta	Culiseta annulata	F	Imago	1
721	ZWM21W31	Zwarte Meer	ZWM	52.61333	5.90278	2021	31	n/a	n/a	n/a	n/a	0
722	ZWM21W32	Zwarte Meer	ZWM	52.61333	5.90278	2021	32	Culex	Culex pipiens/torrentium	F	Imago	1
723	ZWM21W33	Zwarte Meer	ZWM	52.61333	5.90278	2021	33	n/a	n/a	n/a	n/a	0
724	ZWM21W34	Zwarte Meer	ZWM	52.61333	5.90278	2021	34	Culex	Culex pipiens/torrentium	F	Imago	1
725	ZWM21W35	Zwarte Meer	ZWM	52.61333	5.90278	2021	35	Culex	Culex pipiens/torrentium	F	Imago	2
726	ZWM21W35	Zwarte Meer	ZWM	52.61333	5.90278	2021	35	Coquillettidia	Coquillettidia richiardii	F	Imago	3
727	ZWM21W35	Zwarte Meer	ZWM	52.61333	5.90278	2021	35	Aedes	Aedes cinereus	F	Imago	1
728	ZWM21W36	Zwarte Meer	ZWM	52.61333	5.90278	2021	36	n/a	n/a	n/a	n/a	0
729	ZWM21W37	Zwarte Meer	ZWM	52.61333	5.90278	2021	37	n/a	n/a	n/a	n/a	0
730	ZWM21W38	Zwarte Meer	ZWM	52.61333	5.90278	2021	38	n/a	n/a	n/a	n/a	0
731	ZWM21W39	Zwarte Meer	ZWM	52.61333	5.90278	2021	39	n/a	n/a	n/a	n/a	0
732	ZWM21W40	Zwarte Meer	ZWM	52.61333	5.90278	2021	40	Culiseta	Culiseta morsitans	F	Imago	1
733	BGM21W26	Bergumermeer	BGM	53.18652	6.05576	2021	26	Culex	Culex pipiens/torrentium	F	Imago	2
734	BGM21W26	Bergumermeer	BGM	53.18652	6.05576	2021	26	Aedes	Aedes cinereus	F	Imago	1
735	BGM21W27	Bergumermeer	BGM	53.18652	6.05576	2021	27	Culex	Culex pipiens/torrentium	F	Imago	1
736	BGM21W27	Bergumermeer	BGM	53.18652	6.05576	2021	27	Coquillettidia	Coquillettidia richiardii	F	Imago	2
737	BGM21W27	Bergumermeer	BGM	53.18652	6.05576	2021	27	Aedes	Aedes cinereus	F	Imago	1
738	BGM21W27	Bergumermeer	BGM	53.18652	6.05576	2021	27	Aedes	Aedes annulipes/cantans	F	Imago	1
739	BGM21W28	Bergumermeer	BGM	53.18652	6.05576	2021	28	Culex	Culex pipiens/torrentium	F	Imago	1
740	BGM21W28	Bergumermeer	BGM	53.18652	6.05576	2021	28	Coquillettidia	Coquillettidia richiardii	F	Imago	3
741	BGM21W28	Bergumermeer	BGM	53.18652	6.05576	2021	28	Aedes	Aedes cinereus	F	Imago	5
742	BGM21W28	Bergumermeer	BGM	53.18652	6.05576	2021	28	Aedes	Aedes annulipes/cantans	F	Imago	2
743	BGM21W29	Bergumermeer	BGM	53.18652	6.05576	2021	29	Culex	Culex pipiens/torrentium	F	Imago	4
744	BGM21W29	Bergumermeer	BGM	53.18652	6.05576	2021	29	Coquillettidia	Coquillettidia richiardii	F	Imago	1
745	BGM21W29	Bergumermeer	BGM	53.18652	6.05576	2021	29	Culiseta	Culiseta annulata	F	Imago	1
746	BGM21W30	Bergumermeer	BGM	53.18652	6.05576	2021	30	Culex	Culex pipiens/torrentium	F	Imago	2
747	BGM21W30	Bergumermeer	BGM	53.18652	6.05576	2021	30	Coquillettidia	Coquillettidia richiardii	F	Imago	1
748	BGM21W31	Bergumermeer	BGM	53.18652	6.05576	2021	31	Anopheles	Anopheles maculipennis s.l.	F	Imago	1
749	BGM21W31	Bergumermeer	BGM	53.18652	6.05576	2021	31	Culiseta	Culiseta morsitans	M	Imago	1
750	BGM21W31	Bergumermeer	BGM	53.18652	6.05576	2021	31	Coquillettidia	Coquillettidia richiardii	F	Imago	1
751	BGM21W32	Bergumermeer	BGM	53.18652	6.05576	2021	32	Culex	Culex pipiens/torrentium	F	Imago	2
752	BGM21W32	Bergumermeer	BGM	53.18652	6.05576	2021	32	Aedes	Aedes cinereus	F	Imago	1
753	BGM21W33	Bergumermeer	BGM	53.18652	6.05576	2021	33	Culex	Culex pipiens/torrentium	F	Imago	3
754	BGM21W33	Bergumermeer	BGM	53.18652	6.05576	2021	33	Culex	Culex pipiens/torrentium	M	Imago	1
755	BGM21W33	Bergumermeer	BGM	53.18652	6.05576	2021	33	Aedes	Aedes cinereus	F	Imago	30
756	BGM21W34	Bergumermeer	BGM	53.18652	6.05576	2021	34	n/a	n/a	n/a	n/a	0
757	BGM21W35	Bergumermeer	BGM	53.18652	6.05576	2021	35	n/a	n/a	n/a	n/a	0
758	BGM21W36	Bergumermeer	BGM	53.18652	6.05576	2021	36	Culex	Culex pipiens/torrentium	F	Imago	1
759	BGM21W36	Bergumermeer	BGM	53.18652	6.05576	2021	36	Culex	Culex pipiens/torrentium	M	Imago	1
760	BGM21W36	Bergumermeer	BGM	53.18652	6.05576	2021	36	Aedes	Aedes cinereus	F	Imago	32
761	BGM21W36	Bergumermeer	BGM	53.18652	6.05576	2021	36	Culiseta	Culiseta annulata	F	Imago	1
762	BGM21W37	Bergumermeer	BGM	53.18652	6.05576	2021	37	Culex	Culex pipiens/torrentium	M	Imago	1
763	BGM21W37	Bergumermeer	BGM	53.18652	6.05576	2021	37	Aedes	Aedes cinereus	F	Imago	28
764	BGM21W38	Bergumermeer	BGM	53.18652	6.05576	2021	38	Aedes	Aedes cinereus	F	Imago	1
765	BGM21W39	Bergumermeer	BGM	53.18652	6.05576	2021	39	Culex	Culex pipiens/torrentium	F	Imago	1
766	BGM21W39	Bergumermeer	BGM	53.18652	6.05576	2021	39	Culiseta	Culiseta annulata	F	Imago	2
767	BGM21W39	Bergumermeer	BGM	53.18652	6.05576	2021	39	Aedes	Aedes cinereus	F	Imago	1
768	BGM21W40	Bergumermeer	BGM	53.18652	6.05576	2021	40	n/a	n/a	n/a	n/a	0
